# Supplementary material for: Engineering an artificial catch bond using mechanical anisotropy
Source: Nat Commun. 2024 Apr 8;15:3019. doi: 10.1038/s41467-024-46858-9 (PMC11001878; doi:10.1038/s41467-024-46858-9)
Supplement: Supplementary file 4 — Source Data [file 41467_2024_46858_MOESM4_ESM.xlsx]

## Sheet: Figure_1c
2xFLN			1xFLN			0xFLN
Extension [nm]	Force [pN]		Extension [nm]	Force [pN]		Extension [nm]	Force [pN]
0.22804	-13.1708		0.00232	3.12039		0.14793	-2.33671
0.29373	-9.60525		0.16584	-3.46655		0.23961	-1.45699
0.4315	-13.5217		0.29641	-6.63337		0.41555	-9.42532
0.50098	-10.3501		0.42636	-9.73563		0.49685	-7.45453
0.5716	-7.29663		0.53885	-11.0262		0.55675	-3.23807
0.67709	-7.86229		0.554	-2.21365		0.60292	2.42073
0.75963	-6.04628		0.70842	-7.85628		0.77452	-5.09143
0.86091	-6.17473		0.8156	-8.59537		0.87387	-5.01639
0.97738	-7.88043		0.87402	-4.27362		0.94565	-2.04699
1.07729	-7.86748		1.04171	-11.2932		1.0595	-3.49505
1.16518	-6.60605		1.11571	-8.58885		1.22407	-10.2688
1.31114	-11.3729		1.16961	-3.79804		1.30777	-8.55057
1.41409	-11.6743		1.26196	-2.99875		1.31522	1.17306
1.41593	-1.48268		1.51062	-18.4217		1.41848	0.83747
1.61403	-11.6601		1.53859	-10.9401		1.51971	0.71444
1.72436	-12.7288		1.6204	-9.04612		1.68623	-6.26357
1.79696	-9.88056		1.74151	-11.2316		1.72183	0.50426
2.0153	-22.1596		1.81996	-8.98866		1.84397	-1.81404
1.9759	-7.68716		1.87889	-4.72049		1.92653	0.02356
2.08176	-8.29125		2.04054	-11.1131		2.0872	-6.34093
2.13615	-3.5541		2.07628	-4.43846		2.13431	-0.78081
2.2582	-5.8384		2.20324	-7.23031		2.23273	-0.60847
2.35923	-5.94145		2.32922	-9.92119		2.39114	-6.73556
2.49551	-9.70211		2.35676	-2.39497		2.49176	-6.7944
2.62839	-13.1113		2.55701	-12.7935		2.50454	2.37022
2.68905	-9.02418		2.61746	-8.6826		2.66034	-3.4822
2.79818	-9.96733		2.68553	-5.36286		2.74228	-1.57972
2.83427	-3.33035		2.7692	-3.66252		2.82993	-0.27696
2.99578	-9.71014		2.92615	-9.56751		2.94949	-2.32474
3.11538	-11.7412		3.04924	-11.9583		3.07299	-4.78521
3.14663	-4.60178		3.13518	-10.4928		3.11728	1.07028
3.27073	-7.09816		3.26989	-14.0896		3.19302	3.62423
3.38297	-8.36527		3.30936	-7.80159		3.28216	4.77033
3.46608	-6.60761		3.43511	-10.4678		3.45146	-2.50028
3.61554	-11.7369		3.57443	-14.5432		3.46244	6.85344
3.73596	-13.853		3.63289	-10.2262		3.60719	2.16111
3.82503	-12.7144		3.76814	-13.8786		3.67651	5.38931
3.87084	-7.08638		3.74736	-1.33758		3.88364	-5.85434
3.98387	-8.43449		3.87672	-4.37873		3.97874	-5.33279
4.09703	-9.79564		4.00821	-7.641		4.02256	0.5717
4.22266	-12.4519		4.20708	-17.8974		4.14352	-1.62239
4.29525	-9.60296		4.25214	-12.189		4.2493	-2.22367
4.44067	-14.3135		4.31873	-8.71546		4.31916	0.94793
4.45696	-5.62159		4.44321	-11.2512		4.42228	0.62685
4.57337	-7.32043		4.5141	-8.22328		4.54543	-1.79774
4.67808	-7.80578		4.63269	-10.1471		4.69163	-6.64328
4.80884	-10.9933		4.68382	-5.06917		4.68976	4.05963
4.81728	-1.48735		4.8311	-9.97077		4.84052	-1.26415
4.94528	-4.38938		4.90673	-7.43533		4.91258	1.67627
5.05778	-5.68257		5.03137	-9.9868		5.00835	2.12673
5.18896	-8.91405		5.13742	-10.6098		5.12589	0.29081
5.20929	-0.64147		5.24668	-11.5646		5.2506	-2.29803
5.40122	-10.1785		5.35174	-12.0839		5.30122	2.89426
5.41284	-1.002		5.39082	-5.75537		5.46626	-3.92916
5.57814	-7.77508		5.48178	-4.81117		5.527	0.19896
5.70546	-10.6064		5.62877	-9.68325		5.5821	4.9199
5.7673	-6.64278		5.70993	-7.72195		5.66808	6.39863
5.89161	-9.16113		5.80986	-7.70832		5.80142	2.90367
5.97345	-7.27305		5.90769	-7.47769		5.8705	6.15671
6.033	-3.06989		6.02238	-8.99625		6.04267	-1.41479
6.15865	-5.72894		6.11672	-8.40368		6.15413	-2.61303
6.24789	-4.60753		6.20008	-6.67039		6.28314	-5.65252
6.37725	-7.65094		6.29277	-5.90612		6.29091	4.03867
6.46897	-6.7876		6.38726	-5.32866		6.36002	7.28826
6.546	-4.39986		6.52239	-8.96867		6.50805	2.25088
6.6229	-1.99839		6.59101	-5.70662		6.5917	3.97392
6.69475	0.92815		6.72332	-9.05406		6.68826	4.34156
6.86637	-6.50109		6.81653	-8.34337		6.83541	-0.60334
6.94669	-4.45446		6.90569	-7.21237		6.89734	3.39987
7.03566	-3.30629		6.93456	0.17581		7.00969	2.10915
7.13845	-3.59122		7.06247	-2.71562		7.10864	2.22628
7.21603	-1.26113		7.19101	-5.6716		7.20526	2.58634
7.37375	-7.24764		7.34796	-11.5766		7.33544	-0.57599
7.5124	-11.2547		7.36902	-3.37869		7.42486	0.54113
7.67813	-18.0731		7.47662	-4.16105		7.53118	-0.11606
7.60763	-0.37268		7.56323	-2.76564		7.59719	3.45927
7.7998	-9.93444		7.67052	-3.51639		7.73169	-0.15784
7.85489	-5.27004		7.84176	-10.9048		7.80464	2.68872
7.98584	-8.4775		7.83699	-0.02508		7.93302	-0.28521
8.07282	-7.12272		7.99148	-5.67527		7.99243	3.98301
8.15893	-5.67666		8.1563	-12.3968		8.07539	5.77852
8.30108	-10.0475		8.19695	-6.23179		8.24324	-1.33958
8.42485	-12.5109		8.27345	-3.78699		8.27783	5.53453
8.4578	-5.54723		8.42771	-9.41245		8.40409	2.78352
8.58733	-8.60849		8.52385	-9.00669		8.59072	-6.30764
8.67565	-7.39167		8.60764	-7.31803		8.66599	-3.704
8.74121	-3.8131		8.7322	-9.86195		8.68288	5.0286
8.88735	-8.59849		8.80074	-6.59028		8.79575	3.68337
8.98244	-8.08519		8.8894	-5.40846		8.87202	6.18142
9.07815	-7.63503		9.00887	-7.42288		8.98854	4.45317
9.13378	-3.02623		9.1527	-11.966		9.10986	2.22044
9.26123	-5.87128		9.20604	-7.1175		9.18411	4.92967
9.34784	-4.47739		9.28287	-4.70705		9.31842	1.33326
9.43783	-3.4349		9.43196	-9.79683		9.44139	-1.07201
9.5827	-8.08783		9.498	-6.26625		9.50515	2.73866
9.64617	-4.29236		9.6079	-7.28828		9.56427	7.03723
9.74266	-3.92388		9.76264	-12.9639		9.67915	5.48082
9.83507	-3.13192		9.80528	-7.00488		9.82609	0.55799
9.94923	-4.59739		9.8885	-5.25784		9.94124	-1.02602
10.0398	-3.61532		10.0001	-6.45362		10.0267	0.51138
10.2056	-10.4447		10.1013	-6.5698		10.0857	4.82238
10.2328	-2.8763		10.2047	-6.92704		10.1856	4.83254
10.3429	-3.92104		10.2931	-5.71569		10.3098	2.30029
10.4511	-4.77153		10.4754	-14.2503		10.3762	5.83491
10.5367	-3.27057		10.4893	-5.30249		10.5336	-0.18521
10.6298	-2.55616		10.6484	-11.4334		10.5922	4.16651
10.8439	-14.3856		10.7164	-8.10681		10.7229	0.95105
10.8861	-8.38422		10.7922	-5.58716		10.8551	-2.43005
10.9671	-6.41379		10.8917	-5.53096		10.8146	12.3342
11.0347	-3.04249		11.0332	-9.83095		11.047	-1.55949
11.1816	-7.90956		11.1	-6.38896		11.097	3.69353
11.2206	-1.56839		11.2122	-7.6493		11.166	6.95484
11.3938	-9.16579		11.3079	-7.19753		11.3077	2.58136
11.4935	-9.13019		11.3859	-4.90108		11.4645	-3.37527
11.5359	-3.15074		11.5402	-10.5382		11.4705	6.49742
11.624	-1.91333		11.6434	-10.8563		11.5781	5.7105
11.7742	-7.12083		11.7048	-6.84636		11.6612	7.49151
11.8602	-5.65486		11.7678	-3.00811		11.7869	4.79777
11.9039	0.18801		11.9559	-12.1423		11.9516	-1.99597
12.0526	-4.86094		12.0801	-14.6471		11.9691	6.67315
12.09	1.63466		12.1763	-14.2475		12.0631	7.3127
12.2155	-1.00243		12.2171	-8.1003		12.2253	0.78741
12.3244	-1.9195		12.3531	-11.8261		12.3298	0.32001
12.4217	-1.64368		12.3758	-3.80202		12.3878	4.73591
12.5577	-5.37345		12.4878	-5.03901		12.5065	2.78199
12.6354	-3.05229		12.6095	-7.2883		12.6195	1.4195
12.7723	-6.87951		12.7127	-7.61258		12.6709	6.53311
12.8293	-2.40936		12.8752	-14.0938		12.808	2.64064
12.9493	-4.4802		12.8947	-5.73242		12.9341	-0.0945
13.1042	-10.1812		13.0146	-7.79148		12.9465	9.11429
13.2108	-10.856		13.0653	-2.67515		13.0684	6.81876
13.2437	-3.8909		13.2151	-7.83223		13.2036	3.1278
13.3233	-1.76398		13.3426	-10.6811		13.2639	7.29802
13.4194	-1.35912		13.4061	-6.89021		13.3948	4.05564
13.4954	1.14049		13.528	-9.15049		13.5294	0.43715
13.6072	-0.08956		13.5979	-6.02168		13.5314	10.7329
13.6846	2.26661		13.7514	-11.5737		13.7052	2.98884
13.8254	-1.96694		13.7636	-2.45825		13.7868	4.92305
13.9231	-1.71926		13.8585	-1.91719		13.9211	1.32526
14.0569	-5.22871		14.0083	-7.08114		14.0072	2.7909
14.1669	-6.26041		14.1038	-6.60945		14.0915	4.44906
14.1794	2.82002		14.1677	-2.85635		14.1546	8.3315
14.2684	3.96682		14.2618	-2.24318		14.2876	4.87311
14.3231	8.67584		14.4245	-8.74428		14.387	4.93573
14.5619	-5.72406		14.5451	-10.872		14.4694	6.79128
14.6458	-4.04807		14.6339	-9.7108		14.5287	11.0692
14.7039	0.30197		14.6809	-4.20369		14.7013	3.45968
14.8547	-4.96113		14.7734	-3.41607		14.8538	-2.05044
14.9362	-3.0401		15.0017	-16.7327		14.9014	3.45447
15.0522	-4.70256		15.0793	-14.4019		14.9844	5.24998
15.133	-2.70673		15.1299	-9.26291		15.0526	8.59757
15.2598	-5.4804		15.2284	-9.10232		15.2054	3.05571
15.3548	-4.95131		15.2706	-3.10417		15.3866	-5.46886
15.4751	-7.05578		15.4072	-6.89595		15.4003	3.60397
15.5583	-5.31665		15.4831	-4.38729		15.5325	0.22634
15.6446	-3.88706		15.5627	-2.25979		15.5763	6.12944
15.7596	-5.43421		15.7364	-9.90916		15.68	5.75176
15.8819	-7.75077		15.8239	-8.60304		15.8034	3.30095
15.8938	1.40378		15.948	-11.0934		15.9229	1.25869
15.9812	2.70708		15.9622	-2.19225		15.9874	4.98998
16.1478	-4.19366		16.1052	-6.64471		16.0317	10.8503
16.2781	-7.33385		16.2476	-11.0395		16.1636	7.50441
16.3695	-6.44374		16.2986	-5.95062		16.2548	8.43658
16.4215	-1.45401		16.3992	-6.00774		16.3924	4.49373
16.5726	-6.7528		16.483	-4.3177		16.4332	10.7095
16.6001	0.77234		16.6685	-13.1847		16.4948	14.7479
16.7398	-3.34728		16.7196	-8.10274		16.6711	6.74296
16.8481	-4.19571		16.8131	-7.42294		16.722	11.9049
16.9203	-1.30693		16.9011	-6.17588		16.9091	2.76679
17.021	-1.37704		17.0429	-10.5082		16.9629	7.62091
17.178	-7.2908		17.1467	-10.9011		17.0909	4.69323
17.2517	-4.55713		17.1571	-1.58791		17.1737	6.50047
17.3559	-4.99375		17.2944	-5.45455		17.287	5.11245
17.4767	-7.14009		17.4211	-8.22304		17.3515	8.83892
17.539	-3.22245		17.5258	-8.70527		17.5219	1.4634
17.6125	-0.47025		17.5904	-5.02361		17.6036	3.38658
17.7236	-1.62		17.6887	-4.84722		17.7437	-0.81922
17.829	-2.1788		17.797	-5.69687		17.8413	-0.56061
17.9551	-4.88246		17.8752	-3.43064		17.9301	0.61655
18.0433	-3.6526		18.0477	-10.9543		18.0313	0.50457
18.1804	-7.49837		18.1151	-7.56661		18.1361	0.00335
18.2072	0.1057		18.2305	-9.15729		18.2597	-2.47231
18.3061	0.21954		18.3634	-12.5638		18.3287	0.78833
18.4491	-4.23708		18.3947	-5.43041		18.4091	2.85229
18.5612	-5.49459		18.531	-9.18991		18.4658	7.4069
18.6558	-4.92569		18.6133	-7.34673		18.6019	3.62692
18.7408	-3.36432		18.6776	-3.64377		18.6401	10.1118
18.9451	-14.1855		18.8203	-8.06945		18.7768	6.27316
18.9677	-6.14702		18.8639	-2.21002		18.9078	3.01905
19.019	-1.09071		19.0091	-6.89049		18.9845	5.46879
19.146	-3.88291		19.0772	-3.5783		19.0948	4.39891
19.2345	-2.68738		19.2424	-10.3342		19.1892	4.99154
19.3392	-3.17548		19.3391	-9.98886		19.3295	0.7616
19.4627	-5.60665		19.424	-8.41146		19.4432	-0.66645
19.5668	-6.02748		19.5598	-12.1298		19.4959	4.30499
19.6037	0.51959		19.6504	-11.1492		19.5911	4.81894
19.7478	-4.04548		19.6996	-5.86526		19.6669	7.35979
19.8395	-3.18969		19.7807	-3.90258		19.7939	4.53355
19.9675	-6.08759		19.9133	-7.27956		19.8793	6.07164
19.9825	2.743		20.056	-11.7032		20.0613	-2.53505
20.1391	-3.12683		20.0733	-3.11108		20.1724	-3.68844
20.2085	0.04748		20.2006	-5.94275		20.2159	2.24504
20.261	4.97818		20.258	-1.51937		20.3035	3.54987
20.4434	-3.56914		20.3742	-3.19933		20.4091	2.96929
20.5824	-7.60434		20.4885	-4.67463		20.5535	-1.68853
20.6333	-2.51165		20.5185	2.59611		20.6677	-3.17179
20.7411	-3.31205		20.5992	4.60205		20.7201	1.83071
20.8247	-1.60242		20.7566	-1.34139		20.7578	8.38254
20.94	-3.18869		20.9018	-6.02872		20.9264	1.18438
20.949	6.25618		21.0198	-7.89411		21.0809	-4.53829
21.1399	-3.17311		21.0888	-4.67601		21.1232	1.53183
21.259	-5.15403		21.2269	-8.61958		21.1926	4.74829
21.3235	-1.45809		21.2823	-3.98604		21.3646	-2.80458
21.4386	-3.02102		21.3902	-4.80066		21.4341	0.4036
21.5002	0.968		21.425	1.97148		21.5166	2.24466
21.564	4.72159		21.6302	-8.94282		21.6531	-1.58364
21.7241	-1.50995		21.6889	-4.64786		21.7316	0.68668
21.8267	-1.77087		21.827	-8.59417		21.8407	-0.26381
21.9917	-8.5213		21.9265	-8.53797		21.85	9.26037
21.9879	2.26198		21.961	-1.73698		22.0004	3.97937
22.1472	-3.88858		22.0478	-0.36218		22.0722	6.94809
22.2095	0.02563		22.2145	-7.27534		22.1812	6.00588
22.2866	2.40583		22.1767	7.02932		22.2836	5.75863
22.3824	2.85323		22.3718	-2.83353		22.3734	6.83296
22.4967	1.37266		22.4662	-2.25195		22.5529	-1.50666
22.6097	0.02524		22.5624	-1.84893		22.6384	0.02384
22.697	1.34227		22.6804	-3.71638		22.7116	2.84073
22.7806	3.05464		22.7906	-4.76588		22.8933	-5.72801
22.882	2.90766		22.8745	-3.0889		22.9071	3.32137
22.9589	5.30775		22.9974	-5.4625		23.0815	-4.4841
23.1421	-3.31918		23.0645	-2.04661		23.1168	2.31824
23.2765	-6.88079		23.204	-6.14057		23.2261	1.34843
23.363	-5.48278		23.2198	2.6081		23.3348	0.44004
23.4516	-4.29478		23.3623	-1.79766		23.4382	0.08859
23.5325	-2.31063		23.4486	-0.37134		23.5358	0.34305
23.6166	-0.65523		23.5918	-4.84716		23.6163	2.40356
23.8024	-9.55464		23.7537	-11.2645		23.758	-1.97821
23.8244	-1.45777		23.7583	-1.35584		23.8945	-5.79753
23.8958	1.52093		23.8993	-5.61393		23.886	5.5955
23.968	4.40422		23.9781	-3.4102		24.0452	-0.61648
24.0987	1.22765		24.0478	-0.25048		24.1365	0.30051
24.2383	-2.87686		24.192	-4.84235		24.244	-0.47607
24.3115	-0.09927		24.3628	-12.1786		24.3106	3.03232
24.4106	0.00702		24.4321	-8.98657		24.442	-0.25492
24.4907	2.07561		24.5016	-5.81998		24.5294	1.06993
24.6303	-2.03029		24.5684	-2.36288		24.6105	3.06005
24.7015	0.96488		24.6847	-4.05246		24.7211	1.95567
24.7446	6.86747		24.742	0.38192		24.8134	2.76706
24.8594	5.33885		24.8936	-4.96952		24.9029	3.87866
24.9485	6.47399		24.9611	-1.58591		24.9801	6.27872
25.1089	0.21088		25.0399	0.61713		25.0963	4.58773
25.1894	2.23828		25.2428	-10.0547		25.2483	-0.86856
25.3235	-1.30137		25.2779	-3.31418		25.3052	3.65913
25.4246	-1.40373		25.3827	-3.81221		25.3887	5.39737
25.5171	-0.62207		25.5348	-9.20829		25.5237	1.72642
25.5965	1.51791		25.5893	-4.48479		25.6084	3.34319
25.7551	-4.5599		25.6502	-0.42127		25.7363	0.41688
25.7642	4.87263		25.7505	-0.44062		25.8469	-0.68819
25.8751	3.74896		25.8904	-4.57785		25.9194	2.20323
25.9735	3.91908		26.0039	-5.97623		26.0472	-0.71341
26.0713	4.15166		26.0566	-1.06249		26.1485	-0.83576
26.1691	4.38767		26.1824	-3.73827		26.2173	2.44144
26.29	2.2228		26.2542	-0.80862		26.2681	7.61441
26.4371	-2.66485		26.3579	-1.18577		26.3925	5.05111
26.4581	5.54252		26.4558	-0.95788		26.4784	6.54089
26.6219	-1.08369		26.5089	3.90916		26.6549	-1.48058
26.6968	1.53262		26.6792	-3.37417		26.6592	8.5743
26.7844	2.82013		26.7715	-2.57076		26.7947	4.8516
26.8864	2.6155		26.883	-3.76243		26.8541	9.11291
27.0023	0.97295		27.0009	-5.61271		27.0609	-2.08864
27.1213	-0.99906		27.0714	-2.54845		27.1031	3.97734
27.2326	-2.16528		27.1414	0.57488		27.2119	3.06688
27.3411	-3.04597		27.3411	-9.76734		27.2697	7.50279
27.4211	-0.96503		27.3983	-5.31854		27.403	4.01335
27.4859	2.69796		27.4908	-4.54192		27.4879	5.60389
27.5555	5.85511		27.5466	0.0559		27.6049	3.81973
27.6384	7.63406		27.7649	-12.223		27.7039	3.93204
27.8287	-1.7362		27.7635	-1.69422		27.8302	1.1762
27.9099	0.21502		27.8803	-3.425		27.9339	0.79644
27.9677	4.60761		28.0181	-7.34521		28.0041	3.92872
28.1322	-2.08448		28.0475	-0.01404		28.0797	6.49716
28.2613	-5.10524		28.1872	-4.13135		28.2592	-1.84522
28.2529	6.15506		28.2558	-0.86655		28.3489	-0.75778
28.3838	2.95104		28.422	-7.73508		28.3705	7.48001
28.528	-1.63805		28.4684	-2.15929		28.4962	4.79042
28.6059	0.66115		28.5478	-0.01874		28.5297	11.777
28.657	5.74217		28.6688	-2.1918		28.7063	3.73347
28.7908	2.2437		28.7914	-4.529		28.7885	5.60765
28.8836	2.98899		28.8889	-4.26883		28.8988	4.53156
28.9134	10.2773		28.9509	-0.32		28.9756	6.97716
29.1332	-2.14447		29.0983	-5.23191		29.0528	9.3786
29.2091	0.35446		29.1643	-1.69653		29.2313	1.13421
29.3281	-1.61618		29.2916	-4.53232		29.3253	1.77722
29.4359	-2.42206		29.3764	-2.94943		29.4157	2.78599
29.5033	0.96983		29.5869	-14.4049		29.4937	5.10668
29.6166	-0.40367		29.5786	-3.1605		29.5736	7.21895
29.6568	5.80022		29.7259	-8.06623		29.6978	4.6874
29.7688	4.56537		29.7943	-4.78082		29.7586	8.80724
29.8831	3.08549		29.8783	-3.11552		29.9136	3.03832
30.0482	-3.667		29.9613	-1.34513		29.9766	6.9249
30.0493	6.60356		30.1588	-11.4621		30.0702	7.60655
30.1748	3.95344		30.2134	-6.74683		30.2185	2.54225
30.3014	1.19761		30.3266	-8.11087		30.2614	8.54474
30.4364	-2.4244		30.38	-3.26581		30.366	8.06492
30.4641	5.07946		30.5604	-11.6047		30.4189	13.0177
30.5643	5.06427		30.5882	-4.11146		30.5294	11.9189
30.7198	-0.69575		30.6989	-5.21315		30.6372	11.1009
30.7804	3.39965		30.8297	-8.40745		30.7586	8.86332
30.8429	7.29532		30.8735	-2.56588		30.9203	2.38841
30.9216	9.51353		31.0129	-6.65023		30.948	9.9837
31.1346	-2.21711		31.1256	-7.96345		31.1438	-0.07294
31.1895	2.47474		31.1378	1.15539		31.2213	2.30503
31.2984	1.55423		31.3129	-6.63134		31.2195	12.9969
31.4421	-2.97995		31.3943	-4.70026		31.3644	8.29076
31.4927	2.15597		31.5635	-11.873		31.4771	6.95934
31.5954	1.87996		31.5663	-1.78171		31.5441	10.4284
31.7122	0.142		31.6715	-2.32025		31.718	2.6733
31.8396	-2.70167		31.8184	-7.18203		31.7864	6.00156
31.9221	-0.88223		31.8527	-0.35975		31.9285	1.58046
31.963	5.25371		32.0033	-5.59856		32.0229	2.17998
32.0909	2.36473		32.08	-3.17918		32.1057	3.98585
32.2271	-1.38837		32.1326	1.7476		32.2328	1.14512
32.3083	0.56765		32.3509	-10.532		32.3458	-0.21806
32.4154	-0.16753		32.359	-0.98529		32.4012	4.47665
32.5081	0.59971		32.463	-1.39472		32.5219	2.30672
32.6292	-1.5933		32.5648	-1.58232		32.6006	4.55356
32.7175	-0.37099		32.6809	-3.23893		32.7359	0.84535
32.8002	1.43129		32.777	-2.8366		32.8466	-0.27146
32.9375	-2.4433		32.8537	-0.40898		32.989	-4.71119
32.9921	2.27257		32.9552	-0.56224		33.0356	0.89793
33.1425	-2.94522		33.065	-1.56916		33.0889	5.80243
33.2482	-3.5404		33.2252	-7.81135		33.2494	-0.54135
33.2569	5.94086		33.3048	-5.68866		33.3268	1.84144
33.4573	-4.46923		33.3915	-4.3063		33.383	6.44644
33.461	5.52542		33.4676	-1.82579		33.5607	-1.71443
33.6415	-2.82079		33.5335	1.72333		33.6536	-0.95549
33.678	3.77227		33.6692	-1.97849		33.7244	2.10639
33.7947	2.04324		33.7591	-0.92922		33.8468	-0.23193
33.8587	5.78242		33.8317	1.92078		33.8636	8.50689
33.9887	2.67517		33.9219	2.94807		33.9988	4.82007
34.0841	3.14935		34.0626	-1.27364		34.143	0.17881
34.183	3.27349		34.1608	-1.07802		34.2258	1.98881
34.3704	-5.79271		34.2264	2.4917		34.2818	6.61865
34.4062	0.86624		34.3631	-1.30695		34.4132	3.32037
34.5455	-3.20603		34.532	-8.44949		34.4905	5.71352
34.5843	3.14956		34.5425	0.83418		34.6019	4.52218
34.6216	9.66643		34.6355	1.57166		34.7373	0.81122
34.8216	-0.71415		34.7588	-0.84453		34.8012	4.60738
34.9417	-2.79666		34.9151	-6.6774		34.9044	4.27732
35.0215	-0.69101		34.9988	-4.98187		35.0123	3.4545
35.0849	3.11406		35.0352	1.6227		35.071	7.79104
35.158	5.91156		35.1924	-4.30975		35.2189	2.77159
35.3609	-4.77033		35.3026	-5.35856		35.3299	1.6196
35.4635	-5.03947		35.3391	1.23158		35.4319	1.41996
35.4972	1.84803		35.5224	-7.4095		35.4875	6.08499
35.6362	-2.18922		35.5808	-3.08913		35.588	6.0365
35.7011	1.45387		35.6585	-0.7707		35.7184	2.84864
35.7163	10.2549		35.7303	2.16719		35.792	5.62619
35.8815	3.49353		35.8925	-4.28721		35.8603	8.96135
35.9871	2.91483		35.9135	3.91616		36.0544	-0.91792
36.0915	2.47066		36.0327	1.93059		36.1186	2.84788
36.1468	7.10829		36.1678	-1.70667		36.1929	5.55573
36.2357	8.26882		36.274	-2.34479		36.3015	4.65355
36.403	1.28709		36.4093	-6.00608		36.4643	-1.93178
36.5093	0.6377		36.4587	-0.74278		36.5394	0.69188
36.5879	2.85866		36.6175	-6.83938		36.6088	3.90904
36.6337	8.49493		36.6612	-0.99987		36.6553	9.53403
36.7558	6.19622		36.8253	-7.6445		36.7995	4.89484
36.8853	3.14045		36.8583	-0.6835		36.9024	4.58962
37.0202	-0.47537		37.0321	-8.34249		36.9875	6.16636
37.0457	7.26116		37.1163	-6.69298		37.0588	9.18614
37.2282	-1.2992		37.2557	-10.7828		37.2061	4.21984
37.3017	1.45575		37.298	-4.78536		37.2407	11.0953
37.3339	8.50043		37.418	-6.8554		37.4362	1.07526
37.5169	-0.11484		37.5057	-5.5692		37.5277	1.96395
37.6057	1.0505		37.5941	-4.36747		37.6078	4.06725
37.6615	5.64558		37.7322	-8.3124		37.6631	8.7668
37.7485	6.99897		37.7787	-2.75927		37.8448	0.19185
37.888	2.90818		37.9378	-8.88952		37.8865	6.31373
37.9085	11.1567		37.9918	-4.10627		38.0009	4.80701
38.0539	6.45303		38.1045	-5.41949		38.1672	-2.14202
38.1538	6.46323		38.1694	-1.76941		38.1553	9.60435
38.2621	5.6093		38.3625	-11.4262		38.3316	1.60427
38.3674	5.06355		38.3823	-3.10061		38.3852	6.48049
38.5091	0.73597		38.4758	-2.41738		38.4897	6.00894
38.5629	5.53557		38.5498	0.28427		38.6104	3.8466
38.6819	3.56562		38.6699	-1.80227		38.7022	4.71045
38.733	8.65144		38.7994	-4.85646		38.7644	8.68467
38.8263	9.34662		38.8898	-3.85663		38.9072	4.19938
38.9457	7.33824		38.9502	0.26663		38.9926	5.7354
39.0595	5.9167		39.0418	1.14146		39.158	-1.13081
39.196	2.12584		39.1744	-2.24032		39.2396	0.81653
39.2444	7.48758		39.274	-2.1951		39.303	4.66515
39.3942	2.31989		39.417	-6.65031		39.396	5.40339
39.4804	3.76115		39.4655	-1.29772		39.4782	7.27826
39.598	1.9367		39.5941	-4.26882		39.6079	4.16493
39.7231	-0.66195		39.6211	3.31784		39.7546	-0.74133
39.7394	8.03137		39.8274	-7.70772		39.8219	2.70288
39.8544	6.47393		39.831	2.29775		39.9347	1.36454
39.96	5.90004		39.9862	-3.42386		40.0119	3.76045
40.1104	0.67195		39.9934	6.21555		40.1376	1.06465
40.2097	0.74323		40.1988	-4.72209		40.169	8.27831
40.3005	1.70747		40.325	-7.43839		40.3394	0.8876
40.3807	3.76301		40.4059	-5.45374		40.4427	0.55201
40.4823	3.60506		40.454	-0.05926		40.5782	-3.17069
40.5824	3.59398		40.5637	-1.06138		40.5714	8.04774
40.7172	-0.01156		40.6702	-1.72628		40.714	3.57764
40.7747	4.40505		40.7208	3.39761		40.8646	-1.73304
40.9124	0.4934		40.8939	-4.18241		40.8899	6.1238
41.0025	1.52353		40.9836	-3.1091		40.9853	6.60394
41.0458	7.41788		41.1282	-7.73325		41.1027	4.78873
41.1875	3.09509		41.1852	-3.26592		41.1349	11.9085
41.2309	8.97092		41.3022	-5.02417		41.3422	0.64901
41.4393	-2.27379		41.3026	5.32262		41.3703	8.20841
41.4455	7.46553		41.4637	-1.01228		41.4786	7.33729
41.5666	5.27733		41.5318	2.29853		41.6089	4.16461
41.6834	3.53731		41.7418	-9.10886		41.6701	8.24235
41.8324	-1.54253		41.7244	3.07504		41.8223	2.76121
41.8662	5.334		41.8113	4.44091		41.8827	6.92522
41.9977	2.06684		41.9584	-0.44558		42.0034	4.75735
42.0857	3.31523		42.1326	-8.13617		42.0858	6.61359
42.1604	5.94251		42.1641	-1.02201		42.2048	4.62172
42.3035	1.47697		42.3182	-6.63855		42.2801	7.22397
42.3782	4.10905		42.3175	3.81813		42.3796	7.27486
42.4721	4.74315		42.4321	2.31604		42.4816	7.07523
42.6091	0.91249		42.5556	-0.12487		42.5424	11.1964
42.6986	1.99821		42.7121	-5.98246		42.7208	2.96863
42.8226	-0.48994		42.7599	-0.5557		42.8118	3.92287
42.91	0.82915		42.8695	-1.54958		42.8933	5.86607
42.944	7.67685		42.9649	-1.06826		42.9437	11.0791
43.1506	-3.38185		43.0506	0.42604		43.1177	3.31362
43.2299	-1.22198		43.1415	1.37436		43.1907	6.15397
43.3041	1.46089		43.2442	1.09129		43.2009	15.5871
43.427	-0.92155		43.3538	0.10497		43.3655	8.80918
43.5184	-0.01702		43.4929	-3.94436		43.5328	1.75388
43.6172	0.11191		43.4956	6.15176		43.5768	7.63284
43.7111	0.7467		43.666	-1.14461		43.7486	0.09997
43.8478	-3.06132		43.7192	3.71074		43.8145	3.69118
43.9001	1.8934		43.8325	2.33434		43.8998	5.23548
44.0278	-0.97635		43.9624	-0.76174		44.0473	0.25399
44.1079	1.09635		44.0664	-1.16637		44.075	7.85618
44.1609	5.98106		44.1914	-3.75836		44.166	8.80284
44.279	4.10653		44.1967	6.07678		44.2993	5.31271
44.3893	3.03845		44.3038	5.34663		44.4466	0.3533
44.4955	2.3973		44.4809	-2.65232		44.5521	-0.21899
44.5268	9.53395		44.5563	-0.09833		44.538	11.7572
44.671	4.94555		44.6306	2.57653		44.6608	9.37194
44.8141	0.48001		44.7781	-2.34568		44.9002	-5.26021
44.8959	2.36808		44.8528	0.2763		44.9315	1.95689
45.0441	-2.62321		44.9404	1.56801		45.0367	1.42118
45.1367	-1.85184		45.0021	5.5491		45.1114	4.08554
45.202	1.74938		45.1666	-1.1333		45.1944	5.87553
45.2523	6.91756		45.2426	1.35819		45.2706	8.37703
45.4591	-4.16311		45.348	0.80179		45.4223	2.95318
45.4939	2.60155		45.4485	0.76184		45.4785	7.55679
45.5674	5.35443		45.5929	-3.84583		45.6659	-1.61443
45.6885	3.16828		45.6848	-3.0067		45.768	-1.832
45.7854	3.49902		45.8036	-4.94764		45.8009	5.21809
45.8755	4.52571		45.8319	2.50029		45.904	4.90459
46.0024	1.74242		46.0043	-5.0138		45.9938	5.97477
46.0636	5.77743		46.0793	-2.4083		46.1085	4.43631
46.2281	-0.92084		46.1099	4.79376		46.1502	10.5672
46.234	8.85556		46.313	-5.90352		46.3246	2.75686
46.4375	-1.88742		46.3598	-0.36893		46.3773	7.729
46.4418	8.04958		46.4618	-0.57028		46.5414	1.00082
46.5496	7.24575		46.5591	-0.29431		46.6537	-0.28161
46.6951	2.52968		46.714	-5.9857		46.7286	2.35998
46.7962	2.41428		46.8505	-9.76787		46.8044	4.90841
46.8233	9.98883		46.8214	3.6378		46.8984	5.53347
46.9387	8.39158		46.9556	0.09531		47.0066	4.68236
47.0783	4.29324		47.0226	3.52288		47.0725	8.26667
47.1304	9.26032		47.1136	4.4602		47.1957	5.83587
47.2903	3.05416		47.2923	-3.70288		47.3482	0.32575
47.3934	2.73972		47.3453	1.17721		47.4008	5.30755
47.4868	3.42324		47.4287	2.90638		47.4899	6.46125
47.5314	9.18099		47.4954	6.37378		47.6386	1.3576
47.6918	2.90896		47.631	2.68089		47.7156	3.7756
47.7652	5.68038		47.6873	7.2224		47.7851	6.97965
47.8504	7.2136		47.8586	-0.17219		47.9126	4.10165
48.0173	0.27717		47.9819	-2.59043		48.0328	1.98693
48.0803	4.12411		48.0905	-3.47923		48.1149	3.86939
48.1821	3.94213		48.1564	0.06234		48.2282	2.47309
48.2889	3.24057		48.2414	1.63013		48.2959	5.86761
48.4415	-2.2147		48.3534	0.38969		48.4374	1.5169
48.5029	1.79284		48.4654	-0.85004		48.5179	3.57672
48.5669	5.53615		48.4981	6.13225		48.6096	4.44677
48.6896	3.18116		48.6314	2.68729		48.6988	5.58667
48.7613	6.12759		48.6865	7.34486		48.7898	6.53747
48.862	6.06023		48.8819	-2.54752		48.91	4.42344
48.9581	6.46165		48.9006	5.89966		49.0242	2.93396
49.1048	1.62616		49.0458	1.2137		49.1423	1.03732
49.1618	6.08397		49.1794	-2.27522		49.238	1.49675
49.3017	1.9465		49.2346	2.37755		49.3509	0.15014
49.3698	5.26838		49.362	-0.45344		49.3855	7.02079
49.5073	1.3732		49.4495	0.84445		49.5071	4.7577
49.5588	6.42058		49.5418	1.64304		49.6278	2.59122
49.6647	5.80345		49.6104	4.91608		49.7134	4.10792
49.7437	7.98803		49.7075	5.22227		49.8989	-4.86109
49.9079	1.33163		49.8749	-1.77537		49.9531	-0.04975
49.997	2.46882		49.9655	-0.79409		50.0076	4.73261
50.0527	7.06939		50.0743	-1.70212		50.1212	3.30524
50.2057	1.57362		50.2132	-5.73496		50.2089	4.60869
50.2785	4.402		50.2308	2.8228		50.4071	-5.70674
50.3289	9.55303		50.3283	3.08846		50.4273	2.68288
50.4466	7.72104		50.4848	-2.77394		50.5345	1.93529
50.5658	5.73188		50.6424	-8.74554		50.5933	6.26147
50.6671	5.59794		50.7254	-6.97241		50.7112	4.38898
50.7573	6.61709		50.8104	-5.41217		50.8435	1.00375
50.852	7.17911		50.8948	-3.79289		50.9134	4.16984
50.9213	10.3685		50.9766	-1.8927		51.0144	4.06337
51.0446	7.95107		51.0982	-4.13238		51.1028	5.2916
51.1441	8.00245		51.1826	-2.51034		51.2466	0.69727
51.259	6.46217		51.3012	-4.43822		51.414	-6.37667
51.3363	8.8204		51.3411	1.81128		51.4544	-0.11262
51.3602	16.732		51.5237	-6.75838		51.516	3.92786
51.5746	4.8606		51.6236	-6.74818		51.6117	4.38107
51.6375	8.71578		51.6668	-0.8455		51.6983	5.79425
51.7669	5.66894		51.7861	-2.84069		51.7351	12.4296
51.8103	11.5434		51.9004	-4.32698		51.9092	4.65586
51.9425	8.20896		51.9418	1.76595		51.9918	6.49416
52.0065	11.9461		52.0293	3.06246		52.1364	1.81633
52.1669	5.68639		52.211	-5.41517		52.1476	11.1459
52.2136	11.2218		52.2742	-1.59134		52.2674	9.0712
52.3893	3.36768		52.3712	-1.26729		52.3383	12.1248
52.4349	9.01083		52.4089	5.19992		52.4823	7.51391
52.577	4.64617		52.6037	-4.6334		52.5428	11.6696
52.6784	4.51086		52.6483	1.11546		52.7314	2.37075
52.8423	-2.12426		52.7752	-1.67021		52.8785	-2.57762
52.8597	6.45924		52.8211	3.95297		52.9196	3.62018
52.9653	5.87917		52.9086	5.25085		52.9778	8.00709
53.008	11.8277		52.98	8.22926		53.074	8.41476
53.1957	2.73271		53.201	-4.32161		53.2096	4.67687
53.2642	6.00791		53.2394	2.07143		53.2857	7.19287
53.412	1.04819		53.3549	0.46908		53.4389	1.61926
53.4782	4.56225		53.4567	0.29109		53.4557	10.3608
53.568	5.61983		53.5512	0.85963		53.7051	-5.32857
53.6327	9.29655		53.6088	5.26584		53.6906	6.69592
53.7467	7.84207		53.7368	2.36411		53.8171	3.92834
53.8314	9.43363		53.8366	2.39009		53.8501	10.9591
53.9492	7.58792		53.9483	1.184		53.9941	6.35236
54.0553	6.96667		54.0029	5.90133		54.1258	3.02855
54.1632	6.15186		54.1459	1.442		54.2354	2.0194
54.2305	9.54924		54.2933	-3.4754		54.3439	1.1331
54.4092	1.38354		54.3383	2.23842		54.4061	5.11422
54.3627	16.5863		54.4369	2.38734		54.546	0.92292
54.4845	14.3281		54.5253	3.59251		54.5794	7.92471
54.6256	10.0684		54.648	1.23951		54.6763	8.24957
54.7665	5.82594		54.7816	-2.23361		54.7886	6.96092
54.8578	6.74145		54.9013	-4.27412		54.9048	5.27339
54.9453	8.03857		54.9264	3.4959		55.0131	4.40088
55.0058	12.1402		55.0755	-1.58702		55.1418	1.39038
55.1067	12.0495		55.153	0.74857		55.1734	8.58333
55.1972	13.0384		55.2309	3.0512		55.3379	1.81305
55.2904	13.7494		55.3048	5.75629		55.3289	13.2654
55.4219	10.4836		55.4918	-3.26046		55.5222	3.46689
55.5194	10.7457		55.5469	1.40192		55.6216	3.54262
55.6219	10.4937		55.6837	-2.41115		55.6598	10.0399
55.6807	14.7758		55.6944	6.85466		55.8509	0.47534
55.8288	9.78379		55.8711	-1.10102		55.9389	1.73394
55.9378	8.85368		55.9786	-1.87376		56.0177	3.97112
55.9957	13.2284		56.056	0.47695		56.1303	2.65004
56.0831	14.5468		56.1464	1.4754		56.1841	7.50486
56.2484	7.77443		56.2365	2.51162		56.3243	3.28803
56.3594	6.62812		56.3732	-1.29389		56.4039	5.43342
56.4041	12.3721		56.4663	-0.57496		56.508	5.00812
56.5513	7.48244		56.534	2.78255		56.6126	4.53382
56.6677	5.78772		56.629	3.31057		56.7988	-4.51594
56.7022	12.5798		56.698	6.53553		56.8259	3.15044
56.877	4.828		56.8083	5.4716		56.9246	3.28759
56.8987	12.9599		56.9641	-0.31731		57.0117	4.64762
57.088	3.68982		57.0607	0.03695		57.1236	3.40038
57.1054	12.2692		57.1479	1.3726		57.2079	5.0558
57.1365	19.4237		57.2759	-1.53187		57.2986	6.03558
57.3045	12.3713		57.3738	-1.31085		57.3261	13.6543
57.398	13.0473		57.5239	-6.50365		57.4765	8.36713
57.5327	9.452		57.6268	-6.79907		57.636	2.12271
57.5853	14.3738		57.686	-2.56111		57.7288	2.88718
57.6624	16.7615		57.7946	-3.45129		57.7876	7.21336
57.783	14.6179		57.8389	2.33602		57.9309	2.67908
57.8865	14.2602		57.9785	-1.77099		57.9869	7.30547
58.0084	11.9959		58.0627	-0.12835		58.0715	8.92154
58.0352	19.5917		58.0949	6.91233		58.1605	10.0856
58.2188	10.9236		58.3158	-5.62824		58.3196	3.87914
58.2842	14.5213		58.3686	-0.71932		58.4111	4.78439
58.3732	15.6661		58.4	6.39896		58.4966	6.30316
58.5066	12.1972		58.5763	-1.51208		58.5474	11.4734
58.6306	9.71587		58.6431	1.93471		58.7226	3.58784
58.7722	5.3972		58.7028	6.11978		58.8026	5.69528
58.8399	8.75408		58.8078	5.60871		58.9678	-1.15022
58.8928	13.6457		58.9181	4.54066		59.0063	5.30844
58.9933	13.6044		59.0877	-2.67812		59.0972	6.26958
59.1349	9.28984		59.1268	3.65038		59.1786	8.22727
59.2551	7.1991		59.2627	-0.06999		59.3231	3.56186
59.2882	14.1456		59.2917	7.3024		59.4219	3.69625
59.439	8.87293		59.388	7.68756		59.4904	7.01071
59.5526	7.46923		59.5701	-0.82166		59.588	7.26035
59.6303	9.78971		59.6618	0.04218		59.6818	7.91715
59.7221	10.6434		59.749	1.37509		59.7619	10.0122
59.8301	9.81903		59.8212	4.25942		59.8409	12.2238
59.9161	11.2761		59.9214	4.24969		60.0712	-1.45802
59.9497	18.1636		60.0405	2.27098		60.1197	3.95511
60.1214	10.7261		60.0848	8.05212		60.2073	5.26062
60.2416	8.64085		60.1959	6.91127		60.2939	6.67795
60.3277	10.0869		60.3362	2.73146		60.3502	11.2698
60.4074	12.2008		60.4326	3.10632		60.5158	4.3843
60.4755	15.5131		60.5523	1.0713		60.6156	4.41792
60.6036	12.6035		60.5879	7.75485		60.6744	8.74687
60.7278	10.0947		60.6594	10.714		60.8071	5.31609
60.8271	10.1708		60.8225	4.17242		60.8758	8.60226
60.9445	8.36357		60.8792	8.6686		60.9757	8.61725
61.0259	10.3045		61.0474	1.60091		61.0921	6.90211
61.1511	7.69348		61.1364	2.74908		61.176	8.60031
61.2133	11.6152		61.2093	5.5606		61.3119	4.83412
61.2589	17.2687		61.3491	1.44055		61.462	-0.41582
61.437	9.16337		61.4031	6.21899		61.4818	8.00555
61.5432	8.52977		61.4554	11.1732		61.5641	9.87559
61.5461	18.6102		61.6212	4.34799		61.6686	9.40129
61.7606	6.72445		61.7371	2.69825		61.7838	7.80967
61.8112	11.8556		61.8195	4.53663		61.9084	5.22844
61.8748	15.6394		61.8771	8.93529		61.9938	6.76929
62.0249	10.4483		62.0131	5.20256		62.0824	7.96991
62.1033	12.6913		62.1735	-1.06091		62.1469	11.7067
62.1629	16.8924		62.1967	6.91995		62.295	6.66382
62.3118	11.8146		62.321	4.39389		62.3681	9.49037
62.4131	11.6806		62.4968	-3.46153		62.5229	3.73733
62.5235	10.6057		62.5146	5.06875		62.5813	8.11527
62.5271	20.6168		62.6266	3.83313		62.707	5.41602
62.674	15.7587		62.7223	4.27873		62.826	3.42828
62.8103	11.9919		62.8049	6.09032		62.8723	9.07673
62.8927	13.8195		62.9487	1.55064		62.984	7.84606
62.978	15.3569		62.9833	8.33789		63.0629	10.0715
63.0981	13.2723		63.1323	3.26528		63.1674	9.60066
63.1921	13.8961		63.3046	-4.24126		63.3393	2.05883
63.341	8.82521		63.2809	8.60607		63.4023	5.94195
63.4093	12.1196		63.422	4.34729		63.4637	9.9976
63.5313	9.84014		63.5218	4.37121		63.5941	6.81595
63.637	9.25664		63.6514	1.30602		63.7056	5.61013
63.7228	10.7295		63.7725	-0.88489		63.8103	5.12616
63.7989	13.2202		63.8017	6.46551		63.8943	6.81263
63.9293	10.0628		63.9061	6.02037		64.0104	5.12233
63.9611	17.1459		63.916	15.3741		64.1164	4.4969
64.1711	5.73651		64.1121	5.40685		64.2243	3.6727
64.1718	16.0434		64.174	9.35911		64.3742	-1.56275
64.2589	17.3852		64.3293	3.62582		64.3809	8.23471
64.3261	20.7915		64.4261	3.96497		64.528	3.30154
64.5046	12.6478		64.5362	2.91685		64.5971	6.54423
64.5282	20.5909		64.5626	10.566		64.7248	3.64484
64.6939	13.7745		64.7581	0.65095		64.7999	6.25746
64.7583	17.4732		64.7687	9.93737		64.9214	4.0123
64.877	15.5356		64.927	3.89366		65.0222	3.93067
65.0172	11.3658		65.0054	6.14066		65.1252	3.62269
65.0964	13.5243		65.0537	11.5029		65.2039	5.86609
65.122	21.2595		65.2832	-1.92914		65.339	2.17858
65.3123	11.8879		65.3548	1.02111		65.4002	6.26184
65.4754	5.34608		65.4276	3.84981		65.4975	6.54529
65.5095	12.1897		65.5086	5.82828		65.6342	2.70044
65.6013	13.0386		65.6342	3.17929		65.6724	9.19291
65.7708	5.83448		65.7018	6.54024		65.8748	-1.5573
65.8051	12.6513		65.8553	0.99581		65.8969	6.63288
65.9173	11.3883		65.9468	1.88575		66.0279	3.38359
65.9871	14.5262		65.9901	7.77333		66.0907	7.29019
66.0542	17.9511		66.1174	4.94646		66.248	1.27903
66.2032	12.8623		66.24	2.59828		66.3182	4.41062
66.3442	8.61914		66.3157	5.12891		66.3696	9.52078
66.4762	5.29912		66.4265	4.01417		66.4854	7.86982
66.5332	9.76928		66.499	6.86827		66.574	9.06493
66.6082	12.3616		66.6947	-3.06119		66.7105	5.2387
66.6333	20.1413		66.7736	-0.86294		66.8333	2.84517
66.817	11.4595		66.8665	-0.12067		66.9074	5.57027
66.9318	9.93155		66.9518	1.40043		66.9453	12.1014
66.9182	21.7169		66.9719	9.70681		67.0666	9.86729
67.074	15.9308		67.1293	3.75445		67.169	9.6221
67.1804	15.2746		67.1414	12.8829		67.29	7.42388
67.2723	16.1228		67.2711	9.79781		67.3558	11.0206
67.3668	16.6951		67.3819	8.6858		67.5027	6.0957
67.4679	16.5873		67.5467	1.96563		67.531	13.6289
67.5123	22.354		67.5605	10.9148		67.704	5.97179
67.6486	18.5899		67.743	2.35411		67.7642	10.151
67.7923	14.0605		67.7785	9.05139		67.9246	3.81202
67.8197	21.6035		67.9202	4.73492		67.9768	8.84351
67.9992	13.3575		68.0429	2.37849		68.0842	8.06625
68.0863	14.6972		68.0888	8.00235		68.1471	11.9625
68.1439	19.1069		68.2641	0.18883		68.2606	10.5565
68.2406	19.4459		68.2948	7.3799		68.3033	16.5749
68.4041	12.8615		68.3643	10.5486		68.5122	5.14559
68.4134	22.2783		68.502	6.64894		68.5833	8.184
68.5573	17.7263		68.6211	4.66886		68.6976	6.68902
68.7444	8.69574		68.6736	9.60389		68.7773	8.82406
68.773	16.1083		68.7877	8.14026		68.8881	7.69001
68.9168	11.5618		68.8841	8.51925		68.9884	7.66842
68.9653	16.9105		68.9906	7.84747		69.1126	5.13065
69.1053	12.7641		69.0719	9.79916		69.1602	10.6397
69.1677	16.668		69.2178	5.03079		69.2824	8.3145
69.2826	15.1284		69.2833	8.62249		69.4133	5.07074
69.343	19.2458		69.3649	10.5392		69.4355	13.2457
69.5002	13.3162		69.5124	5.61282		69.5663	10.0172
69.6019	13.1356		69.5449	12.6205		69.6484	11.9024
69.6745	15.9866		69.7323	3.55228		69.7117	15.7572
69.7774	15.6852		69.7864	8.3163		69.8522	11.5107
69.7793	25.8803		69.8997	6.94676		69.9448	12.289
70.0069	12.6328		70.0271	4.10134		70.0181	15.1024
70.0385	19.7392		70.1281	4.01057		70.1534	11.4018
70.1915	14.2394		70.2305	3.76254		70.3114	5.30714
70.2161	22.0672		70.2441	12.7358		70.389	7.66578
70.322	21.4658		70.3926	7.70781		70.4661	10.0755
70.4426	19.3332		70.4976	7.18644		70.5442	12.3838
70.5381	19.8012		70.5973	7.22959		70.6889	7.69282
70.6487	18.7064		70.6665	10.4243		70.8171	4.73822
70.7881	14.6197		70.7431	12.8616		70.8563	11.1265
70.8451	19.0885		70.9088	6.04525		71.0304	3.34656
70.9788	15.5928		71.0103	5.89267		71.0841	8.21035
71.0114	22.5908		71.01	16.3095		71.1952	7.05213
71.2204	11.2877		71.1474	12.4305		71.2638	10.3542
71.2472	18.8856		71.3007	6.90256		71.3796	8.70391
71.3925	14.1922		71.4162	5.3002		71.4551	11.2744
71.4537	18.2203		71.4822	8.83285		71.5892	7.70561
71.5683	16.7082		71.6102	5.92905		71.6806	8.61224
71.6184	21.8936		71.6437	12.8303		71.7502	11.8128
71.7789	15.6195		71.8053	6.44734		71.9283	3.61125
71.8888	14.5926		71.865	10.6269		71.9556	11.2514
71.9218	21.5473		71.9992	7.08856		72.0638	10.3913
72.0383	19.8409		72.0415	13.0798		72.1349	13.4318
72.1409	19.5752		72.1926	7.78059		72.2639	10.3958
72.2038	23.4256		72.2845	8.62452		72.3635	10.4425
72.4065	12.776		72.3718	9.94437		72.4499	11.8709
72.4319	20.5207		72.4626	10.9064		72.5843	8.26272
72.5462	19.0408		72.6315	3.76526		72.6446	12.4364
72.6219	21.5714		72.6929	7.7752		72.728	14.1884
72.7158	22.2075		72.7591	11.2866		72.9216	4.36159
72.8073	23.0866		72.884	8.70211		72.9787	8.86789
72.9047	23.3632		72.985	8.60654		73.0318	13.8
73.0335	20.3753		73.052	12.032		73.1868	8.02833
73.1243	21.3403		73.1132	16.0605		73.2567	11.1972
73.2677	16.8328		73.315	5.49924		73.4336	3.12395
73.3175	22.0463		73.4253	4.44355		73.5023	6.41702
73.4609	17.5513		73.4619	11.0275		73.5799	8.77222
73.5333	20.4188		73.6126	5.7681		73.7062	6.01292
73.6589	17.7666		73.6698	10.21		73.8097	5.64628
73.7187	21.9402		73.7554	11.7078		73.8578	11.1057
73.8487	18.8289		73.8878	8.34796		74.006	6.04686
73.9937	14.165		73.9204	15.3502		74.0972	6.97696
74.0574	17.9405		74.045	12.8063		74.1844	8.3294
74.1724	16.3817		74.2271	4.28879		74.2779	9.01175
74.2893	14.6369		74.3166	5.38133		74.3196	15.1378
74.3648	17.1846		74.3999	7.12286		74.4818	8.61386
74.4419	19.5675		74.538	3.16488		74.5432	12.6716
74.5979	13.7519		74.6025	6.86097		74.6545	11.4844
74.6557	18.1383		74.6619	11.077		74.8029	6.41595
74.8019	13.3474		74.7524	12.0665		74.8937	7.38538
74.8425	19.5129		74.9226	4.78658		74.9933	7.42867
75.0057	12.9622		74.9499	12.332		75.0851	8.29596
74.9548	28.6275		75.0362	13.7597		75.2188	4.75821
75.105	23.4166		75.198	7.34857		75.2876	8.03748
75.1901	24.9704		75.1865	18.9206		75.3905	7.74123
75.3139	22.5015		75.3885	8.34416		75.4718	9.70927
75.396	24.3655		75.4649	10.7958		75.6037	6.36544
75.5498	18.7881		75.556	11.7256		75.6423	12.8186
75.6559	18.1545		75.6571	11.6128		75.7934	7.44855
75.7176	22.1373		75.713	16.2018		75.8627	10.6795
75.8146	22.4495		75.8377	13.6338		75.933	13.8097
75.9507	18.7143		75.9881	8.4094		76.0773	9.16087
76.0773	15.9502		76.0424	13.1611		76.1895	7.87499
76.1614	17.6111		76.1636	10.9585		76.2849	8.36892
76.1909	24.929		76.2357	13.8579		76.3939	7.42465
76.3506	18.7379		76.2739	20.2791		76.5193	4.76404
76.3586	28.2871		76.3784	19.8147		76.6307	3.57616
76.4924	24.7797		76.5182	15.6885		76.6719	9.75255
76.6304	20.8399		76.5992	17.6649		76.8272	3.94775
76.7924	14.4093		76.7772	9.57049		76.7756	19.8742
76.8157	22.3799		76.8086	16.6956		76.9438	12.7167
76.8968	24.3401		76.943	13.1373		77.0864	8.25079
77.0407	19.7915		77.0108	16.4797		77.2053	6.26994
77.0526	28.9433		77.158	11.5864		77.2874	8.14827
77.2338	20.5147		77.2532	12.091		77.395	7.35927
77.3128	22.6972		77.3429	13.1644		77.4108	16.2071
77.3738	26.7501		77.4433	13.1189		77.4713	20.3573
77.4656	27.6065		77.5515	12.2803		77.6788	9.07573
77.604	23.6242		77.6723	10.1271		77.7302	14.1769
77.6348	30.8075		77.752	12.2347		77.7776	19.7115
77.7934	24.7366		77.821	15.4535		77.9445	12.6859
77.8895	25.1442		77.9146	16.1223		78.041	13.0556
77.9922	24.8654		78.0919	8.10135		78.1486	12.27
78.0753	26.6204		78.1198	15.5898		78.2648	10.5701
78.1977	24.3066		78.2636	11.0501		78.3274	14.4994
78.33	20.9488		78.3395	13.5533		78.4369	13.5062
78.3861	25.5109		78.4367	13.8533		78.5917	7.7628
78.4832	25.8169		78.5522	12.2448		78.6302	14.2215
78.6405	19.8716		78.6852	8.82589		78.7417	13.0191
78.7335	20.6032		78.7536	12.112		78.8508	12.0603
78.8258	21.4047		78.8744	9.95814		78.9154	15.7902
78.8743	26.7541		78.9117	16.4645		79.0567	11.4519
78.9699	27.2187		79.0421	13.3155		79.1356	13.6726
79.1044	23.6447		79.1459	12.9185		79.2292	14.3549
79.2074	23.3385		79.2467	12.8462		79.3912	7.84963
79.2748	26.7201		79.3287	14.7217		79.4191	15.4187
79.4202	22.0123		79.5083	6.46315		79.5694	10.1439
79.422	32.2067		79.5694	10.4992		79.6481	12.3859
79.5719	27.0314		79.6015	17.5543		79.7271	14.5886
79.6509	29.2153		79.7697	10.4825		79.8878	8.22135
79.7895	25.2172		79.8098	16.699		79.941	13.141
79.8557	28.7237		79.9132	16.3548		80.0905	7.95252
79.9903	25.1428		79.9849	19.2872		80.1385	13.4195
80.0775	26.4736		80.1047	17.2399		80.2674	10.3883
80.1327	31.1304		80.2472	12.832		80.3538	11.8132
80.2567	28.6409		80.352	12.3402		80.5047	6.47697
80.3285	31.575		80.4318	14.4457		80.5674	10.3974
80.4694	27.3305		80.5759	9.86827		80.6815	8.92031
80.6105	23.066		80.689	8.51797		80.7585	11.3424
80.7382	20.199		80.6964	18.123		80.8895	8.08488
80.7627	28.0385		80.8584	11.6989		80.9464	12.6174
80.8602	28.3026		80.9276	14.8984		81.0115	16.2907
80.9797	26.2771		81.0115	16.5761		81.1065	16.8137
81.0172	32.7665		81.1155	16.1598		81.2034	17.1441
81.1625	28.0738		81.1972	18.0634		81.3781	9.30683
81.3019	23.9919		81.281	19.7514		81.5077	6.20386
81.4075	23.4112		81.485	8.95795		81.5605	11.1663
81.4869	25.5511		81.5072	17.0418		81.5599	21.7312
81.5317	31.2897		81.6286	14.8289		81.6294	24.9435
81.6112	33.4194		81.7209	15.6255		81.8362	13.7268
81.7825	26.0183		81.7773	20.1519		81.8961	17.9433
81.8714	27.1808		81.8849	19.3764		82.0437	12.9521
81.8955	35.0602		81.9841	19.4587		82.0944	18.1354
82.0273	31.7621		82.0297	25.1086		82.2323	14.1595
82.1676	27.5841		82.1856	19.3115		82.3883	8.2815
82.2412	30.3329		82.3228	15.4531		82.4944	7.64916
82.3277	31.7295		82.3893	18.9383		82.5024	17.3141
82.4868	25.6037		82.5025	17.5729		82.6187	15.6017
82.5618	28.2049		82.6413	13.549		82.7601	11.2593
82.6313	31.3669		82.665	21.4667		82.7676	20.9802
82.7444	30.0174		82.8142	16.37		82.9354	13.8676
82.7561	39.1809		82.9304	14.6956		83.1116	5.86199
82.9573	28.6877		83.0469	12.9778		83.1562	11.6871
83.0169	32.8813		83.1338	14.3506		83.1861	19.0485
83.1233	32.2182		83.2274	15.0111		83.358	11.508
83.2584	28.5817		83.3651	11.1019		83.434	14.033
83.3116	33.439		83.3953	18.3562		83.5774	9.48074
83.424	32.1629		83.5022	17.6446		83.6284	14.6323
83.5155	33.0455		83.6525	12.425		83.6981	17.815
83.5967	35.0002		83.7228	15.5071		83.8212	15.3931
83.7643	27.991		83.7761	20.3652		83.935	13.9485
83.7796	36.7804		83.8791	20.0526		84.0626	11.054
83.9109	33.5379		83.9715	20.8443		84.1584	11.5023
83.9565	39.1872		84.1145	16.3864		84.2043	17.1826
84.1457	29.9316		84.2409	13.6509		84.2927	18.4094
84.1907	35.653		84.3749	10.1297		84.4311	14.3748
84.2909	35.6323		84.4093	16.9471		84.5066	16.9556
84.3366	41.2754		84.5283	14.9767		84.6011	17.5331
84.551	29.3993		84.6731	10.3319		84.6727	20.5273
84.5566	39.1983		84.7266	15.1598		84.8627	11.0814
84.6753	37.2702		84.8185	16.0003		84.8722	20.5835
84.7618	38.6669		84.8901	18.9547		85.0161	15.9795
84.9116	33.5067		84.9837	19.6194		85.0872	19.0221
84.9934	35.3996		85.1112	16.7719		85.1811	19.6658
85.1319	31.407		85.2181	16.0555		85.2988	17.814
85.1939	35.3514		85.2796	20.062		85.4154	16.0706
85.2489	40.0309		85.4223	15.6308		85.5525	12.1843
85.3731	37.5256		85.4763	20.4147		85.6075	16.9087
85.428	42.2099		85.5696	21.1151		85.6971	18.0099
85.5883	35.9502		85.6458	23.5833		85.8134	16.2934
85.6824	36.5651		85.7646	21.6368		85.8685	21.0178
85.7753	37.3131		85.8938	18.6115		85.9957	18.1626
85.8202	43.0345		85.9663	21.467		86.12	15.6186
85.9725	37.6108		86.1209	15.8051		86.2533	12.1243
86.1237	32.2948		86.1781	20.2553		86.3246	15.1407
86.1376	41.2353		86.2281	25.4417		86.3198	26.1562
86.2612	38.7951		86.402	17.7834		86.4996	17.7766
86.3321	41.8185		86.4663	21.4856		86.6018	17.5452
86.4334	41.69		86.6254	15.3595		86.7498	12.5161
86.5461	40.3749		86.6615	21.995		86.7922	18.5641
86.6446	40.5264		86.7345	24.801		86.9173	15.9401
86.7509	39.8771		86.8654	21.6033		87.0166	16.0082
86.8609	38.8426		86.9315	25.1174		87.0866	19.1729
86.9981	34.9907		87.0624	21.9155		87.289	8.41856
87.0255	42.5295		87.0846	29.9987		87.277	20.1815
87.0667	48.6305		87.1793	30.5563		87.4109	16.6265
87.1734	47.942		87.2757	30.9257		87.5337	14.2357
87.3051	44.6576		87.3752	30.986		87.6032	17.4418
87.4024	44.9396		87.5687	21.2859		87.6787	20.0192
87.5462	40.3993		87.5643	32.1278		87.8259	15.0695
87.576	47.6883		87.7457	23.6839		87.9118	16.5552
87.6997	45.2345		87.8309	25.2249		88.013	16.4369
87.7993	45.2845		87.9151	26.8654		88.0984	17.973
87.9133	43.8259		88.0232	26.024		88.1468	23.3895
87.9899	46.2658		88.1531	22.9314		88.3597	11.5469
88.0555	49.8341		88.3137	16.6446		88.4003	17.7888
88.1306	52.4298		88.299	28.5496		88.5036	17.4436
88.2601	49.3706		88.4603	22.1914		88.5882	19.0666
88.3849	46.8008		88.5784	20.3184		88.6904	18.8366
88.5054	44.6709		88.6673	21.47		88.8207	15.657
88.6544	39.5945		88.714	27.006		88.9228	15.4387
88.743	40.779		88.8321	25.1324		89.0654	10.9748
88.8948	35.4055		88.8722	31.3544		89.1003	17.8144
88.8768	47.6541		89.0324	25.1136		89.2	17.8467
88.963	49.0947		89.0869	29.8385		89.2507	23.03
89.0503	50.4199		89.2265	25.7356		89.3775	20.2224
89.1708	48.2894		89.3193	26.4882		89.5013	17.7226
89.322	42.9817		89.4374	24.609		89.557	22.3855
89.4463	40.4654		89.5571	22.5699		89.6771	20.2798
89.5012	45.1456		89.6268	25.7179		89.8311	14.6054
89.6246	42.7267		89.6913	29.4099		89.9102	16.8102
89.627	52.8539		89.8674	21.5147		90.0301	14.721
89.7778	47.5853		89.8598	32.6849		90.0946	18.4516
89.8865	46.6929		90.0238	26.0506		90.2039	17.4839
89.9543	50.0361		90.0777	30.8283		90.2421	23.9777
90.0963	45.679		90.2766	20.5747		90.3593	22.1742
90.2164	43.6033		90.2712	31.5183		90.4247	25.811
90.2561	49.8559		90.4352	24.8826		90.5811	19.8965
90.3538	50.1029		90.4596	32.7295		90.5863	29.8506
90.4277	52.816		90.6359	24.8137		90.8545	12.1998
90.5843	46.9455		90.6711	31.5433		90.9639	11.2121
90.6073	54.938		90.729	35.9199		90.983	19.708
90.7697	48.4676		90.8606	32.6384		91.075	20.5573
90.8449	51.0448		90.9508	33.6657		91.2161	16.2411
91.0323	41.9752		91.1305	25.3886		91.2931	18.6674
91.0615	49.3342		91.155	33.2301		91.4065	17.2608
91.1827	47.133		91.2297	35.8644		91.4562	22.5462
91.268	48.6607		91.4564	22.7215		91.5457	23.6557
91.3635	49.1397		91.4886	29.7615		91.6878	19.2346
91.4884	46.5582		91.569	31.7942		91.8029	17.6547
91.588	46.6007		91.6765	31.0229		91.9075	17.1749
91.66	49.5087		91.8251	25.9812		91.9753	20.566
91.7962	45.759		91.8903	29.5921		92.0759	20.5044
91.8441	51.1647		91.9988	28.7198		92.1918	18.8355
92.0094	44.3971		92.0529	33.4886		92.2923	18.7911
92.06	49.5247		92.1336	35.4932		92.3596	22.2271
92.2294	42.3289		92.2949	29.1329		92.5109	16.8487
92.2674	48.7606		92.376	31.1045		92.5866	19.402
92.3852	46.9197		92.4417	34.666		92.6571	22.5032
92.499	45.4906		92.5231	36.5957		92.7313	25.2166
92.6033	45.0554		92.6417	34.6712		92.886	19.4753
92.6934	46.0807		92.739	34.9527		92.9905	19.0113
92.8069	44.6859		92.8377	35.0913		93.088	19.2782
92.857	49.8706		92.8891	40.1403		93.1633	21.8674
93.0639	38.7817		93.1378	24.7112		93.3062	17.3683
93.4831	5.6545		93.3657	11.4433		93.3274	25.6461
93.6532	-1.62374		93.4082	17.4195		93.5162	16.3265
93.7112	2.74552		93.5149	16.7258		93.5018	28.351
93.8353	0.24914		93.6879	9.15399		93.67	21.1894
93.9055	3.34658		93.7172	16.4962		93.7961	18.4564
93.9726	6.75906		93.8174	16.4795		93.8802	20.1318
94.065	7.55513		93.9273	15.4541		94.0154	16.4353
94.2151	2.36067		94.0293	15.2472		94.0799	20.1673
94.2858	5.3984		94.098	18.5059		94.1379	24.5853
94.395	4.44701		94.2655	11.4965		94.2638	21.8639
94.5376	0.03638		94.3224	15.9735		94.3741	20.7837
94.614	2.48589		94.4421	13.9309		94.4781	20.3667
94.6625	7.83527		94.5121	17.0536		94.6133	16.6792
94.7909	4.89001		94.6704	11.0051		94.6736	20.8487
94.901	3.84528		94.7139	16.8741		94.8434	13.5277
95.0114	2.77446		94.7917	19.187		94.861	22.1878
95.0793	6.10938		94.8753	20.8922		94.9911	19.0317
95.1681	7.27335		94.9746	20.9642		95.089	19.2517
95.3507	-1.29937		95.1555	12.5772		95.25	12.8513
95.4238	1.50225		95.2249	15.7575		95.3511	12.7366
95.5059	3.36561		95.3115	17.1454		95.3853	19.6576
95.6406	-0.23168		95.3974	18.6191		95.4722	21.0342
95.7637	-2.63266		95.5049	17.8381		95.5251	25.987
95.8124	2.70162		95.5501	23.5313		95.6646	21.8337
95.8804	6.02006		95.6803	20.3995		95.7185	26.6816
96.0687	-3.1388		95.7738	21.0834		95.895	18.6594
96.1339	0.48096		95.9282	15.436		95.9479	23.6033
96.2312	0.76501		96.0185	16.4454		96.0837	19.8495
96.3645	-2.69021		96.0932	19.0722		96.1777	20.4842
96.3993	4.08267		96.1556	22.9805		96.2967	18.491
96.5293	0.96856		96.3407	14.1595		96.3343	25.0531
96.6404	-0.17363		96.3877	19.6604		96.5399	13.971
96.7055	3.45162		96.5978	8.24272		96.4965	29.0251
96.8785	-4.11764		96.5379	24.8385		96.6373	24.751
96.9941	-5.74028		96.7213	16.1822		96.7086	27.7666
97.0205	1.90222		96.7955	18.8709		96.8432	24.1336
97.1392	-0.03342		96.9113	17.2307		96.911	27.5164
97.2235	1.60139		96.9763	20.8678		97.0764	20.6578
97.3733	-3.56355		97.0505	23.5454		97.1204	26.5389
97.4792	-4.17382		97.1532	23.2705		97.1958	29.1328
97.4973	4.33487		97.3282	15.4914		97.3212	26.4653
97.6185	2.13088		97.3187	26.8628		97.4497	23.4769
97.751	-1.23787		97.4594	22.6425		97.5158	27.0398
97.7612	8.08964		97.5568	22.9088		97.5806	30.7373
97.9129	2.72771		97.6961	18.8403		97.7852	19.76
98.0152	2.49563		97.7878	19.7007		97.7949	29.2504
98.1237	1.61493		97.869	21.6613		97.9262	25.9639
98.2324	0.71365		97.9321	25.4906		98.0494	23.5358
98.288	5.32382		98.0672	21.8534		98.1733	21.0312
98.4219	1.813		98.1867	19.8321		98.2008	28.6479
98.5163	2.40317		98.2688	21.6911		98.313	27.3668
98.5949	4.62687		98.4056	17.8787		98.4036	28.359
98.7047	3.60547		98.442	24.4805		98.4921	29.5686
98.8726	-3.42979		98.5932	19.1744		98.5472	34.2875
98.9485	-0.92674		98.6121	27.5913		98.7206	26.591
99.1029	-6.57145		98.7767	20.8911		98.7629	32.6529
99.1139	2.6689		98.8714	21.4527		98.9515	23.3499
99.2201	2.02912		98.9567	22.9759		99.0484	23.6823
99.3621	-2.32112		98.9772	31.228		99.1111	27.5986
99.3979	4.34743		99.1437	24.33		99.1923	29.5749
99.5224	1.80163		99.2518	23.503		99.2919	29.6237
99.6318	0.83035		99.3701	21.6005		99.3563	33.3653
99.707	3.41301		99.4508	23.6119		99.538	24.7945
99.8334	0.67709		99.582	20.3799		99.6434	24.2319
99.8505	9.28598		99.6675	21.8865		99.6467	34.3868
100.011	3.03934		99.7207	26.7467		99.7981	28.9989
100.129	1.13186		99.8045	28.4361		99.893	29.5308
100.209	3.25192		99.8908	29.8589		100.001	28.6583
100.345	-0.51491		100.063	22.3915		100.109	27.8858
100.391	5.04929		100.147	24.0287		100.23	25.6448
100.453	9.06439		100.22	26.8011		100.262	32.8171
100.608	3.32909		100.299	29.0268		100.355	33.5049
100.754	-1.48169		100.398	29.0775		100.488	30.0383
100.789	5.30148		100.562	22.4885		100.574	31.5667
100.936	0.43374		100.611	27.7827		100.691	29.7246
100.978	6.47702		100.677	31.2913		100.793	29.5608
101.112	2.91061		100.847	24.0347		100.901	28.7808
101.23	1.09166		100.925	26.3855		100.968	32.254
101.327	1.4018		101.016	27.2768		101.076	31.3891
101.428	1.29875		101.077	31.3252		101.164	32.678
101.47	7.28506		101.261	22.6079		101.303	28.5219
101.575	6.78049		101.343	24.4881		101.363	32.757
101.683	5.99521		101.456	23.1083		101.503	28.5547
101.827	1.43975		101.534	25.4446		101.547	34.3922
101.962	-2.25776		101.583	30.6996		101.641	35.0815
102.043	-0.20221		101.662	32.8931		101.787	30.2201
102.085	5.77312		101.798	29.1706		101.908	28.0584
102.246	-0.58196		101.903	28.6225		101.922	37.0926
102.343	-0.2231		102.025	26.4075		102.026	36.6052
102.468	-2.80184		102.104	28.5852		102.185	30.4374
102.514	2.74589		102.204	28.5507		102.232	36.0817
102.631	1.07245		102.315	27.4586		102.316	37.7116
102.756	-1.61336		102.387	30.334		102.384	41.0916
102.838	0.29324		102.498	29.2447		102.531	36.1433
102.921	2.10445		102.596	29.4053		102.691	29.816
103.081	-4.14357		102.645	34.6679		102.733	35.9041
103.074	6.93279		102.825	26.4293		102.86	33.0868
103.229	1.30867		102.812	38.1812		102.901	39.3522
103.314	2.87003		102.987	30.3285		103.064	32.7559
103.413	2.92005		103.054	33.8055		103.168	32.2471
103.476	6.78483		103.133	36.0216		103.173	42.2226
103.654	-1.2992		103.345	24.3134		103.357	33.4309
103.73	1.2217		103.368	32.3245		103.374	42.2132
103.799	4.40219		103.496	29.4104		103.433	46.4614
103.924	1.83511		103.524	36.8934		103.637	35.5442
104.07	-2.93518		103.674	31.7885		103.651	44.548
104.135	0.70929		103.74	35.2758		103.775	42.0862
104.261	-1.97447		103.806	38.7837		103.906	38.8259
104.381	-4.05766		103.957	33.4865		103.95	44.7214
104.389	5.49703		104.031	36.1895		104.144	34.8759
104.576	-3.56848		104.157	33.5447		104.203	39.1462
104.57	7.44335		104.203	39.1115		104.249	44.8657
104.759	-1.76219		104.273	42.2712		104.367	42.8994
104.869	-2.81035		104.436	35.7454		104.391	50.9798
104.991	-5.12828		104.434	46.3394		104.565	43.1461
105.043	-0.15365		104.631	36.2321		104.724	36.9231
105.13	1.17985		104.738	35.5514		104.744	45.3783
105.2	4.38093		104.8	39.4213		104.802	49.7534
105.307	3.63956		104.89	40.4863		104.968	42.9176
105.387	5.73629		105.012	38.215		104.999	50.0747
105.556	-1.46027		105.085	41.0087		105.169	42.7723
105.672	-3.09597		105.268	32.4171		105.225	47.409
105.78	-3.91695		105.448	24.1427		105.33	46.9092
105.821	2.21694		105.576	21.1765		105.442	45.6364
106.003	-6.33656		105.712	17.5378		105.544	45.4161
106.082	-4.13413		105.847	13.8937		105.62	47.9562
106.135	0.74166		105.891	19.6549		105.738	46.0769
106.207	3.61603		106.075	11.0028		105.898	39.7372
106.323	2.04074		106.183	10.1868		105.994	40.1531
106.438	0.46477		106.264	12.131		105.996	50.4599
106.569	-2.7317		106.263	22.5574		106.052	55.105
106.661	-1.97817		106.382	20.6289		106.202	49.8053
106.732	1.06916		106.477	21.1775		106.254	54.9279
106.87	-2.83494		106.598	19.014		106.461	43.6711
106.914	2.99694		106.715	17.2572		106.49	51.1484
107.067	-2.49058		106.793	19.4588		106.552	55.1268
107.181	-4.04116		106.903	18.4883		106.702	49.8996
107.272	-3.09752		107.035	15.1093		106.87	42.7691
107.32	2.34657		107.094	19.4152		106.902	49.8282
107.451	-0.90892		107.194	19.389		107.02	47.9633
107.488	5.65188		107.301	18.6877		107.057	54.6372
107.67	-2.7815		107.399	18.8751		107.229	47.0623
107.751	-0.86528		107.515	17.2178		107.322	47.7902
107.871	-2.897		107.578	21.0443		107.348	55.5621
107.92	2.38237		107.695	19.3005		107.451	55.2659
108.028	1.49961		107.76	22.9307		107.555	54.8716
108.149	-0.62545		107.919	16.8142		107.658	54.5409
108.292	-5.07383		107.996	19.2631		107.845	45.4221
108.317	2.66545		108.064	22.6014		107.874	52.8262
108.415	2.89803		108.26	12.5867		107.947	55.7328
108.504	4.02012		108.253	23.7116		108.071	53.1957
108.605	3.91226		108.39	19.8553		108.075	63.2306
108.732	1.12624		108.493	19.5729		108.192	61.5155
108.8	4.5298		108.624	16.3917		108.329	57.5988
108.85	9.64307		108.688	20.131		108.479	52.3158
108.992	5.29489		108.819	16.8461		108.59	51.2418
109.141	0.20682		108.894	19.4804		108.659	54.4527
109.245	-0.21951		108.959	23.0845		108.803	49.8315
109.312	3.2067		109.119	16.9398		108.869	53.3978
109.479	-3.66591		109.156	23.4833		108.97	53.3666
109.528	1.55307		109.298	19.0295		109.034	57.1227
109.571	7.48654		109.43	15.7816		109.379	31.3872
109.731	1.27695		109.458	23.2872		109.469	32.4705
109.828	1.5665		109.593	19.5806		109.626	26.467
109.907	3.75932		109.675	21.4986		109.7	29.2052
110.016	2.85734		109.765	22.5589		109.842	24.8227
110.098	4.77562		109.923	16.5097		109.866	32.7589
110.256	-1.30218		109.955	23.5455		110.042	24.7444
110.429	-8.80692		110.064	22.586		110.118	27.2811
110.449	-0.55836		110.151	24.0247		110.209	28.2312
110.573	-3.00189		110.272	21.7905		110.314	27.7748
110.641	0.31861		110.403	18.5818		110.44	24.9706
110.801	-5.96372		110.446	24.5298		110.504	28.8462
110.865	-2.19434		110.594	19.5183		110.615	27.6355
110.896	4.92928		110.675	21.5496		110.704	28.8562
111.017	2.74931		110.768	22.2789		110.764	32.9739
111.162	-1.84253		110.907	18.2035		110.847	34.7625
111.265	-2.15149		110.946	24.5169		110.972	32.2282
111.323	2.21228		111.039	25.2736		111.103	28.941
111.425	1.97951		111.207	18.2436		111.23	26.1244
111.53	1.4214		111.291	19.8698		111.25	34.4519
111.57	7.65412		111.396	19.3354		111.425	26.6326
111.81	-6.84255		111.441	25.0925		111.524	26.7491
111.813	3.21044		111.533	25.8925		111.587	30.6364
111.913	3.29134		111.617	27.5337		111.671	32.2759
111.982	6.4279		111.739	25.3037		111.748	34.698
112.112	3.37968		111.837	25.4787		111.867	32.7655
112.137	11.1045		111.913	27.9825		111.977	31.6549
112.27	7.68296		112.005	28.8718		112.079	31.5084
112.387	5.91754		112.167	22.4133		112.199	29.3406
112.565	-2.15893		112.237	25.5029		112.23	36.6653
112.607	3.94544		112.377	21.3327		112.401	29.1773
112.765	-2.13442		112.399	29.4358		112.461	33.4048
112.794	5.22805		112.585	20.5145		112.561	33.3508
112.923	2.24436		112.602	29.1732		112.706	28.6543
113.045	0.0136		112.726	26.6321		112.756	33.8866
113.136	0.85566		112.881	20.9489		112.871	32.3951
113.249	-0.3991		112.971	22.058		112.955	34.0029
113.347	-0.18574		113.068	22.3545		113.01	38.8004
113.425	2.05238		113.1	29.4336		113.111	38.6277
113.549	-0.46254		113.147	34.8522		113.283	31.1404
113.622	2.32604		113.342	25.0697		113.391	30.2755
113.692	5.50172		113.392	30.243		113.426	37.1351
113.803	4.34717		113.521	27.2321		113.513	38.5138
113.965	-2.11842		113.622	27.1283		113.647	34.9463
114.027	1.87059		113.699	29.5291		113.751	34.4479
114.129	1.67832		113.736	36.1035		113.823	37.4787
114.241	0.47229		113.935	25.7743		114.012	28.1405
114.292	5.47574		113.953	34.3506		114.029	36.8255
114.441	0.45219		114.066	32.9137		114.115	38.2531
114.5	4.6478		114.171	32.4926		114.215	38.3206
114.629	1.73411		114.307	28.696		114.313	38.5412
114.682	6.57078		114.385	30.9575		114.396	40.2457
114.81	3.62415		114.515	27.9266		114.512	38.6416
114.949	-0.41379		114.561	33.4749		114.65	34.5835
115.064	-1.93349		114.683	31.2249		114.736	36.0947
115.052	9.72284		114.788	30.7482		114.741	46.1213
115.255	-0.98582		114.908	28.6026		114.893	40.6443
115.323	2.36557		115.025	26.9076		115.026	37.208
115.437	0.88156		115.079	31.596		115.061	43.9468
115.577	-3.27512		115.189	30.6118		115.139	46.271
115.6	4.69409		115.281	31.4495		115.316	38.2116
115.701	4.6082		115.332	36.5212		115.4	39.9449
115.8	4.73782		115.496	29.8464		115.525	37.2547
115.928	1.84267		115.508	38.9783		115.584	41.565
116.028	1.85423		115.66	33.6007		115.744	35.3178
116.146	-0.02236		115.795	29.995		115.8	39.9642
116.248	-0.19337		115.869	32.7578		115.863	43.7976
116.295	5.3228		115.974	32.2358		115.984	41.5635
116.449	-0.30544		116.084	31.1753		116.162	33.4606
116.475	7.31854		116.17	32.5652		116.183	41.7233
116.653	-0.77098		116.235	36.2963		116.265	43.6154
116.763	-1.72992		116.422	27.2177		116.405	39.4275
116.835	1.10876		116.468	32.8175		116.437	46.5591
116.955	-0.92501		116.56	33.6203		116.607	39.2498
117	4.79088		116.624	37.396		116.657	44.4545
117.182	-3.75369		116.759	33.8117		116.811	38.7857
117.219	2.86613		116.844	35.297		116.884	41.6936
117.365	-2.00092		116.862	43.8575		116.974	42.6727
117.408	3.99088		117.077	31.9508		117.048	45.4496
117.598	-5.41919		117.114	38.4792		117.119	48.4935
117.569	8.01138		117.235	36.2814		117.233	47.0613
117.727	1.99535		117.303	39.5654		117.36	44.1468
117.808	4.02275		117.426	37.2619		117.492	40.776
117.955	-0.89579		117.6	29.5734		117.591	40.9166
118.014	3.3465		117.638	35.9918		117.628	47.5782
118.097	5.1474		117.706	39.2854		117.747	45.5753
118.227	1.97771		117.786	41.4171		117.8	50.5067
118.311	3.73811		117.869	43.182		117.948	45.4907
118.447	-0.09117		118.016	38.2769		118.077	42.4761
118.479	7.05853		118.076	42.4503		118.131	47.2922
118.624	2.32461		118.163	43.8141		118.238	46.4839
118.758	-1.20542		118.301	39.8657		118.379	42.2236
118.843	0.39575		118.428	37.0121		118.389	51.6484
118.895	5.36901		118.538	35.9887		118.559	44.3743
119.047	0.00433		118.554	44.7078		118.65	45.2354
119.111	3.74695		118.688	41.2196		118.673	53.4187
119.193	5.5506		118.747	45.4322		118.733	57.6179
119.27	8.03169		118.877	42.413		118.906	49.8835
119.446	0.14602		118.969	43.1718		119.073	42.8813
119.463	8.74187		119.053	44.8858		119.147	45.5768
119.596	5.33881		119.086	51.8667		119.262	44.0252
119.766	-1.9559		119.304	39.5871		119.327	47.6854
119.866	-1.94776		119.364	43.7001		119.455	44.7888
119.957	-0.98765		119.457	44.4795		119.44	56.8643
120.071	-2.46822		119.522	48.1144		119.638	46.5654
120.09	5.93409		119.664	43.7911		119.684	52.2953
120.218	3.06021		119.731	47.1651		119.79	51.6444
120.277	7.25993		119.857	44.4289		119.87	53.729
120.498	-5.30464		119.93	47.2411		119.981	52.5991
120.523	2.49367		120.008	49.5526		120.27	32.7124
120.591	5.86154		120.159	44.2589		120.459	23.3838
120.749	-0.21489		120.221	48.1796		120.596	19.5148
120.774	7.6294		120.367	43.4366		120.574	32.2819
120.94	0.78013		120.409	49.4849		120.696	29.996
121.052	-0.45541		120.602	39.7944		120.84	25.4362
121.146	0.20889		120.594	51.0361		120.946	24.8149
121.265	-1.759		120.783	41.7783		121.117	17.3586
121.265	8.52873		120.818	48.5277		121.122	27.3169
121.43	1.83389		120.958	44.4084		121.17	32.73
121.561	-1.33512		120.962	54.4173		121.339	25.5222
121.61	3.86943		121.152	45.0482		121.453	24.0962
121.737	1.15204		121.188	51.6384		121.557	23.6585
121.831	1.79026		121.288	51.6437		121.66	23.2822
121.93	1.81899		121.348	55.8048		121.724	27.0777
121.973	7.72981		121.466	53.9943		121.862	23.1721
122.143	0.51609		121.644	45.8594		121.916	27.9972
122.22	2.86059		121.711	49.2767		121.987	31.0184
122.384	-3.75531		121.817	48.7072		122.134	26.1004
122.466	-1.85831		121.978	42.4218		122.145	35.4231
122.48	7.07454		122.006	49.8814		122.312	28.4388
122.616	3.33859		122.131	47.233		122.374	32.4006
122.756	-0.85446		122.141	56.6225		122.579	21.3971
122.808	4.16065		122.238	56.9568		122.706	18.5668
122.957	-0.9082		122.421	48.3109		122.764	22.9206
123.027	2.23592		122.412	59.6288		122.819	27.656
123.165	-1.71143		122.584	52.1443		122.916	28.0319
123.213	3.64687		122.7	50.5082		123.034	26.1429
123.257	9.4314		122.772	53.4455		123.14	25.5071
123.452	-0.37538		122.834	57.3345		123.23	26.5828
123.518	3.2025		122.97	53.6108		123.315	28.0788
123.642	0.69034		123.042	56.5363		123.362	33.661
123.675	7.64717		123.085	62.4479		123.528	26.8134
123.867	-1.89262		123.286	51.9333		123.57	32.8235
123.885	6.55154		123.363	54.3108		123.691	30.6984
124.002	4.86507		123.439	56.8318		123.818	27.797
124.011	14.2695		123.538	56.9539		123.851	34.885
124.254	-0.53334		123.586	62.3711		123.947	35.252
124.309	4.15165		123.668	64.2349		124.076	32.2504
124.365	8.70966		123.821	58.7516		124.24	25.487
124.481	7.05681		123.92	58.8613		124.289	30.8671
124.647	0.14852		124.029	57.9471		124.452	24.3017
124.684	6.7354		124.134	57.4093		124.521	27.572
124.751	10.1012		124.215	59.3781		124.57	32.903
124.934	1.51957		124.202	71.106		124.689	30.9167
125.013	3.69043		124.474	53.2375		124.836	25.9338
125.162	-1.34412		124.473	63.7353		124.924	27.1945
125.255	-0.58166		124.568	64.3087		124.967	33.2218
125.398	-5.1083		124.674	63.696		125.109	28.7938
125.382	6.92003		124.799	61.0188		125.235	26.0628
125.546	0.3611		124.841	67.1255		125.23	37.1128
125.622	2.7859		124.987	62.2747		125.389	30.905
125.705	4.59093		125	71.3331		125.46	33.942
125.833	1.70195		125.171	63.9722		125.587	31.0992
125.932	1.76157		125.249	66.2205		125.706	29.1771
125.98	7.16379		125.291	72.2496		125.747	35.3935
126.122	2.88151		125.439	67.2841		125.888	31.0455
126.226	2.3989		125.544	66.8211		125.934	36.7464
126.292	5.91777		125.687	62.3803		126.125	27.1349
126.438	1.20102		125.738	67.439		126.198	29.9622
126.511	3.95734		125.883	62.7084		126.3	29.8516
126.67	-2.13831		125.941	67.1256		126.456	23.9322
126.722	2.8775		126.735	-4.92928		126.456	34.4301
126.826	2.42852		126.812	-2.54424		126.562	33.804
126.937	1.29456		126.889	-0.12554		126.73	26.6618
127.14	-9.37841		127.033	-4.68377		126.78	31.97
127.127	2.3541		127.122	-3.58299		126.859	34.0968
127.248	0.19953		127.197	-0.91362		127.053	24.2202
127.373	-2.42795		127.325	-3.85106		127.062	33.8252
127.418	3.28177		127.453	-6.79674		127.215	28.2605
127.492	6.00308		127.46	2.91204		127.243	35.8337
127.655	-0.55174		127.661	-7.54281		127.354	34.6251
127.683	6.91575		127.67	1.88715		127.525	27.1896
127.788	6.39401		127.792	-0.37039		127.559	34.1996
127.986	-3.77654		127.862	2.66434		127.699	29.9276
128.019	3.22009		128.014	-2.66032		127.756	34.4946
128.102	5.01895		128.146	-6.05515		127.881	31.8589
128.257	-0.76097		128.247	-6.09235		127.956	34.5094
128.283	6.94055		128.344	-5.80746		128.028	37.4533
128.364	8.98031		128.434	-4.74995		128.154	34.6816
128.492	6.04467		128.541	-5.48833		128.228	37.4612
128.591	6.09536		128.656	-7.01241		128.36	34.0774
128.712	3.91607		128.733	-4.64659		128.533	26.4361
128.778	7.48915		128.851	-6.5209		128.582	31.7685
128.974	-2.46039		128.936	-4.98403		128.631	37.1823
129.017	3.50328		129.008	-2.06673		128.736	36.6418
129.126	2.56012		129.227	-14.3917		128.823	38.0039
129.186	6.70288		129.216	-2.82035		129.014	28.3889
129.352	-0.12304		129.348	-6.20214		129.004	39.9842
129.401	5.1378		129.4	-1.16753		129.195	30.4175
129.55	0.05933		129.49	-0.17182		129.263	33.8203
129.685	-3.60042		129.668	-8.27584		129.318	38.5088
129.673	8.07649		129.702	-1.40618		129.432	37.0463
129.804	4.856		129.847	-6.05163		129.54	36.2234
129.912	4.00481		129.972	-8.69375		129.595	40.9513
130.018	3.34925		130.054	-6.77503		129.767	33.3846
130.113	3.89275		130.177	-9.14176		129.834	36.853
130.25	0.036		130.22	-3.19375		129.915	38.8141
130.345	0.62412		130.366	-8.05483		130.076	32.5152
130.41	4.27819		130.451	-6.42592		130.11	39.3837
130.491	6.20607		130.592	-10.6744		130.249	35.3091
130.652	-0.15931		130.665	-7.93637		130.342	35.9963
130.702	5.11457		130.731	-4.35359		130.429	37.4115
130.782	7.14747		130.81	-2.14024		130.46	44.6997
130.902	5.07868		130.918	-3.05377		130.614	38.977
131.013	3.89599		131.058	-7.10447		130.673	43.3239
131.121	3.09972		131.131	-4.30118		130.742	46.5183
131.206	4.62746		131.271	-8.51327		130.862	44.465
131.34	1.13379		131.332	-4.47516		130.946	46.0962
131.444	0.75689		131.382	0.79569		131.047	46.094
131.481	7.25935		131.506	-1.72419		131.138	46.991
131.588	6.56603		131.598	-0.92627		131.249	45.8645
131.749	0.25143		131.71	-2.13785		131.321	48.7407
131.804	4.9124		131.808	-1.94361		131.4	50.9786
131.967	-1.64586		131.97	-8.36642		131.56	44.7156
132.027	2.48112		131.992	-0.26881		131.629	47.979
132.101	5.20037		132.139	-5.11685		131.767	44.0244
132.209	4.40273		132.263	-7.60514		131.881	42.5521
132.327	2.49868		132.335	-4.71738		131.955	45.2441
132.398	5.54738		132.418	-2.96279		132.053	45.4206
132.483	7.13003		132.547	-5.99363		132.2	40.5682
132.58	7.45732		132.659	-7.16263		132.27	43.6404
132.666	8.83886		132.737	-4.91014		132.388	41.7728
132.832	2.0802		132.813	-2.46534		132.676	21.9985
132.926	2.67448		132.955	-6.72688		132.772	22.518
132.988	6.57771		133.062	-7.47764		132.852	24.6199
133.097	5.62357		133.144	-5.65712		132.989	20.6957
133.238	1.37012		133.277	-9.03134		133.065	23.2641
133.319	3.35977		133.265	2.56606		133.154	24.3385
133.435	1.7481		133.423	-3.40005		133.302	19.3059
133.501	5.28138		133.553	-6.53734		133.379	21.717
133.605	4.87564		133.605	-1.58171		133.446	25.2385
133.745	0.71141		133.751	-6.34253		133.56	23.8056
133.851	0.10594		133.812	-2.33532		133.699	19.7068
133.877	7.77316		133.965	-7.73484		133.783	21.3878
133.974	8.05584		133.937	5.51081		133.866	23.1405
134.085	6.91776		134.123	-3.4146		133.925	27.4922
134.202	5.23265		134.213	-2.40584		134.054	24.3982
134.296	5.83312		134.391	-10.4199		134.136	26.331
134.411	4.21802		134.371	1.95973		134.224	27.5986
134.45	10.5846		134.466	2.47607		134.377	21.9525
134.573	8.1939		134.547	4.50262		134.401	29.957
134.681	7.35782		134.788	-10.1903		134.539	25.9894
134.816	3.79896		134.841	-5.28205		134.615	28.4784
134.954	-0.13947		134.935	-4.64966		134.772	22.499
134.984	7.11181		135.04	-5.13119		134.811	28.9377
135.111	4.28735		135.124	-3.48649		134.942	25.736
135.104	15.363		135.238	-4.94393		135.016	28.4266
135.275	8.00653		135.349	-6.07791		135.178	21.9068
135.37	8.50885		135.445	-5.61789		135.178	32.4207
135.464	9.1553		135.478	1.3232		135.327	27.2956
135.538	11.8821		135.616	-2.61281		135.409	29.147
135.731	2.25995		135.685	0.58743		135.515	28.5471
135.767	8.90174		135.836	-4.74753		135.649	25.0177
135.92	3.42176		135.843	4.95026		135.678	32.486
135.982	7.37509		136.047	-5.8672		135.83	27.0173
136.035	12.1857		136.096	-0.55994		135.877	32.5622
136.154	10.2356		136.241	-5.17379		136.024	27.618
136.251	10.5231		136.277	1.44314		136.087	31.5632
136.437	1.67724		136.399	-0.80684		136.288	20.9517
136.485	7.01701		136.427	6.65208		136.331	26.8652
136.542	11.5476		136.585	0.57402		136.463	23.5634
136.739	1.41544		136.682	0.88433		136.516	28.4928
136.79	6.5397		136.85	-6.07828		136.65	24.9371
136.864	9.20335		136.916	-2.57173		136.757	24.2295
136.869	19.1177		136.993	-0.19013		136.768	33.5832
137.06	9.62321		137.102	-1.14417		136.883	31.9668
137.212	4.31071		137.219	-2.89212		136.979	32.3572
137.309	4.54191		137.285	0.65563		137.033	37.2224
137.41	4.49788		137.41	-1.95903		137.133	37.1981
137.502	5.29191		137.46	3.23697		137.281	32.1676
137.595	6.01591		137.655	-6.60871		137.427	27.3351
137.684	7.21351		137.697	-0.65039		137.509	29.2901
137.785	7.12487		137.774	1.76625		137.593	30.9393
137.921	3.32166		137.943	-5.40102		137.65	35.4207
138.005	4.99903		138.042	-5.25348		137.763	34.0817
138.113	4.15059		138.09	0.11147		137.917	28.4812
138.17	8.67016		138.222	-3.17967		137.982	32.1359
138.283	7.28569		138.274	1.85357		138.072	33.1716
138.427	2.7364		138.46	-7.1357		138.135	37.0768
138.519	3.59082		138.507	-1.58876		138.243	36.2505
138.547	11.0892		138.624	-3.32503		138.364	33.9998
138.693	6.27566		138.698	-0.69276		138.435	37.0824
138.815	3.99342		138.845	-5.525		138.517	38.9242
138.886	7.01056		138.966	-7.73446		138.676	32.7971
138.962	9.53076		139.019	-2.83927		138.738	36.7975
139.011	14.8067		139.055	3.81544		138.882	32.1411
139.232	2.25174		139.195	-0.3472		138.98	32.3424
139.261	9.67667		139.307	-1.5471		139.074	32.9592
139.382	7.46718		139.432	-4.2064		139.23	27.1309
139.433	12.4967		139.515	-2.44907		139.219	38.7531
139.61	4.57262		139.573	1.9489		139.267	44.2752
139.677	7.9947		139.744	-5.39762		139.395	41.2509
139.814	4.17159		139.775	1.76736		139.527	37.9389
139.922	3.26824		139.916	-2.53263		139.608	39.969
139.997	5.88867		140.056	-6.62041		139.767	33.7274
140.078	7.89479		140.096	-0.41005		139.824	38.2972
140.269	-1.57019		140.196	-0.36828		139.912	39.4909
140.237	12.1445		140.27	2.28942		140.062	34.303
140.422	3.34326		140.473	-8.39618		140.169	33.5023
140.565	-1.07699		140.522	-3.13082		140.25	35.5117
140.64	1.4192		140.576	1.69157		140.348	35.7752
140.732	2.28597		140.727	-3.58226		140.488	31.5646
140.832	2.34628		140.834	-4.31722		140.508	39.9894
140.896	6.08066		140.921	-2.96439		140.633	37.3854
140.971	8.65578		141.043	-5.29679		140.741	36.5412
141.114	4.17994		141.12	-2.90488		140.805	40.2704
141.16	9.77571		141.236	-4.49625		140.918	38.9245
141.317	3.85097		141.338	-4.70926		140.991	41.8117
141.422	3.3718		141.395	-0.30992		141.031	48.0351
141.567	-1.31681		141.517	-2.60042		141.147	46.4069
141.644	1.11486		141.63	-3.89647		141.351	35.5283
141.671	8.63519		141.76	-7.0111		141.39	41.8655
141.804	5.25203		141.839	-4.84033		141.431	48.0454
141.905	5.11398		141.954	-6.39392		141.616	39.1806
141.985	7.23747		142.048	-5.70452		141.679	43.0616
142.139	1.61335		142.133	-4.14155		141.87	33.4791
142.077	18.4682		142.247	-5.65668		141.858	45.2144
142.382	-2.87151		142.324	-3.26545		141.981	42.874
142.352	10.6146		142.409	-1.66814		142.135	37.201
142.507	4.99946		142.574	-8.41167		142.172	43.7832
142.639	1.65405		142.638	-4.66338		142.286	42.3041
142.673	8.50106		142.741	-4.9595		142.328	48.4695
142.785	7.26484		142.894	-10.5108		142.535	37.2313
142.906	5.0931		142.908	-1.5396		142.513	50.0571
143.039	1.66464		143.038	-4.70162		142.636	47.5648
143.1	5.72024		143.119	-2.68263		142.768	44.288
143.307	-5.3769		143.183	1.06566		142.918	39.0421
143.258	10.0331		143.29	0.35405		142.974	43.6278
143.39	6.75291		143.449	-5.85037		142.997	51.7441
143.485	7.22778		143.504	-1.15914		143.139	47.2671
143.559	9.9635		143.622	-3.05269		143.244	46.8232
143.7	5.68396		143.681	1.21137		143.369	44.1571
143.743	11.673		143.864	-7.35211		143.458	45.348
143.905	5.19097		143.946	-5.53091		143.594	41.5273
144.005	5.17645		144.03	-3.8395		143.625	48.8252
144.126	3.05414		144.166	-7.56605		143.786	42.4407
144.2	5.69789		144.321	-13.2787		143.782	53.2637
144.301	5.66554		144.331	-3.87213		143.961	45.0317
144.379	7.97847		144.407	-1.42459		143.984	53.1225
144.563	-0.82143		144.563	-7.25334		144.11	50.3432
144.536	12.3758		144.659	-6.77546		144.283	42.7089
144.715	4.17918		144.668	2.60436		144.274	54.1889
144.849	0.70955		144.834	-4.20991		144.432	48.1211
144.884	7.46253		144.892	0.16539		144.53	48.2659
144.996	6.13982		145.104	-11.4185		144.609	50.4755
145.116	4.12937		145.144	-5.20265		144.692	52.3013
145.194	6.36955		145.249	-5.77691		144.79	52.5344
145.309	4.8931		145.261	3.42915		144.914	50.0263
145.365	9.38933		145.46	-6.93435		145.068	44.2809
145.479	7.99387		145.496	-0.26179		145.116	49.8161
145.637	1.90165		145.668	-7.7017		145.204	51.0664
145.709	4.83711		145.695	-0.16519		145.281	53.49
145.765	9.41572		145.801	-0.76897		145.382	53.407
145.844	11.66		145.888	0.64635		145.443	57.4426
146	5.77645		145.995	-0.13395		145.659	45.2597
146.061	9.89519		146.071	2.39257		145.658	55.8908
146.175	8.39814		146.229	-3.65457		145.754	56.3247
146.27	8.92723		146.318	-2.47618		145.9	51.4606
146.436	2.12051		146.43	-3.70288		145.979	53.6784
146.584	-2.93461		146.494	0.0413		146.081	53.445
146.619	3.80395		146.612	-1.89071		146.172	54.482
146.718	3.95623		146.76	-6.81429		146.32	49.4267
146.762	9.80185		146.814	-2.0647		146.649	25.3309
146.912	4.617		146.969	-7.81172		146.713	29.1858
147.011	4.65602		147.046	-5.40196		146.821	28.3264
147.072	8.75418		147.11	-1.59804		146.972	22.9957
147.179	8.06977		147.295	-10.4822		147.04	26.2964
147.328	2.95151		147.324	-3.07552		147.156	24.6785
147.399	5.98099		147.473	-8.15775		147.258	24.423
147.553	0.32461		147.519	-2.59295		147.336	26.7381
147.586	7.34734		147.598	-0.4318		147.394	31.1361
147.751	0.52072		147.777	-8.62167		147.513	29.1787
147.806	5.2613		147.791	0.33922		147.613	29.142
147.863	9.75754		147.936	-4.33301		147.725	27.8858
147.997	6.15955		148.08	-8.87063		147.761	34.6177
148.139	1.78255		148.131	-3.8058		147.922	28.2636
148.228	2.96298		148.248	-5.56817		148.002	30.3855
148.313	4.53808		148.333	-4.01962		148.071	33.6123
148.369	9.11668		148.453	-6.02579		148.177	32.9793
148.491	6.79807		148.471	2.46191		148.307	29.779
148.645	1.23435		148.597	-0.27568		148.438	26.5283
148.738	1.96797		148.701	-0.70572		148.549	25.4019
148.777	8.32149		148.771	2.45881		148.58	32.7225
148.909	4.95068		148.936	-4.25107		148.696	30.9494
149.019	3.94164		149.033	-4.00944		148.8	30.5986
149.116	4.28472		149.133	-3.99307		148.895	31.1491
149.268	-1.11084		149.196	-0.12734		149.031	27.3554
149.264	9.65734		149.32	-2.5655		149.148	25.5367
149.409	5.02089		149.387	0.8236		149.169	33.8766
149.545	1.24446		149.547	-5.41447		149.346	25.7247
149.636	2.15172		149.616	-2.23139		149.429	27.5099
149.737	2.12692		149.659	3.71937		149.5	30.5669
149.832	2.60452		149.846	-5.31318		149.586	32.125
149.942	1.63049		149.892	0.32855		149.69	31.7087
150.027	3.13557		150.042	-4.90134		149.741	36.8058
150.158	-0.05678		150.153	-6.04768		149.949	25.4959
150.177	8.30297		150.221	-2.7403		150.005	30.1139
150.298	6.14634		150.392	-10.0085		150.025	38.505
150.41	4.91559		150.412	-1.78592		150.144	36.4668
150.527	3.12822		150.508	-1.32041		150.277	33.0568
150.615	4.38622		150.657	-6.45895		150.371	33.7039
150.712	4.67714		150.676	1.98823		150.375	43.7505
150.765	9.60234		150.834	-3.99161		150.517	39.3122
150.982	-2.58335		150.913	-1.87303		150.684	32.3058
150.991	6.92604		150.956	4.1004		150.803	30.3119
151.081	7.99941		151.106	-1.06288		150.857	35.1564
151.307	-5.10464		151.221	-2.65355		150.976	33.2245
151.339	1.9325		151.357	-6.41649		151.087	32.0021
151.448	1.0065		151.41	-1.55152		151.246	25.7832
151.515	4.44162		151.541	-4.68949		151.203	40.8091
151.646	1.26369		151.705	-11.3829		151.347	36.2679
151.762	-0.47427		151.726	-3.13693		151.407	40.4671
151.768	9.3083		151.826	-3.12881		151.597	30.9619
151.898	6.22714		151.89	0.61879		151.696	31.0969
152.015	4.46722		152.046	-5.19142		151.751	35.7778
152.123	3.63457		152.153	-5.91539		151.845	36.4153
152.225	3.37366		152.205	-1.0147		151.928	38.2681
152.288	7.24737		152.357	-6.37988		152.066	34.2776
152.405	5.47098		152.505	-11.3467		152.15	35.94
152.526	3.33493		152.527	-3.20792		152.267	34.1537
152.571	9.05014		152.683	-9.07718		152.367	34.1301
152.685	7.55653		152.681	1.49899		152.426	38.439
152.831	2.80888		152.806	-1.06278		152.512	39.904
152.839	12.3512		152.988	-9.51432		152.663	34.5546
153.055	0.33368		153.078	-8.49115		152.773	33.589
153.158	0.04943		153.173	-8.04074		152.843	36.6522
153.22	3.92383		153.27	-7.69403		152.894	41.8845
153.271	9.10643		153.302	-0.59155		153.069	33.9838
153.407	5.29567		153.437	-4.29268		153.143	36.7579
153.512	4.79316		153.571	-7.74245		153.16	45.3767
153.663	-0.45553		153.634	-3.94816		153.33	38.0294
153.761	-0.29432		153.739	-4.49219		153.483	32.5538
153.905	-4.82096		153.874	-8.1219		153.491	42.1429
153.934	2.5669		153.961	-6.71482		153.606	40.6024
154.026	3.34308		153.997	-0.0711		153.741	36.9625
154.093	6.80634		154.174	-8.11813		153.809	40.2735
154.269	-1.06765		154.306	-11.3564		153.942	36.8606
154.37	-1.20228		154.342	-4.69274		154.043	36.7907
154.405	5.61522		154.434	-3.85705		154.188	31.979
154.563	-0.4564		154.563	-6.93528		154.204	40.8331
154.664	-0.57866		154.666	-7.24651		154.325	38.619
154.741	1.87291		154.696	0.07437		154.406	40.6802
154.835	2.46102		154.905	-11.309		154.504	40.8325
154.89	7.16728		154.922	-2.67845		154.663	34.7041
155.018	4.19388		155.104	-11.165		154.733	37.8619
155.157	0.17241		155.168	-7.39817		154.82	39.1612
155.257	0.16545		155.194	0.22144		154.857	45.7944
155.334	2.57927		155.305	-0.8624		154.983	43.0993
155.402	5.89634		155.466	-7.16159		155.14	37.0771
155.529	3.10208		155.524	-2.80208		155.184	42.9409
155.649	1.05321		155.653	-5.89541		155.304	40.8759
155.706	5.51993		155.749	-5.388		155.414	39.7977
155.827	3.30221		155.875	-8.16954		155.505	40.7271
155.981	-2.25122		155.928	-3.22765		155.589	42.4322
155.998	6.34464		156.084	-9.03855		155.715	39.7123
156.156	0.29155		156.149	-5.44135		155.76	45.4712
156.268	-0.86712		156.322	-13.0131		155.854	46.15
156.354	0.50276		156.385	-9.09796		155.917	50.0173
156.379	8.38273		156.503	-11.0032		156.048	46.8101
156.468	9.49111		156.57	-7.53303		156.156	45.9383
156.573	8.93643		156.613	-1.69902		156.269	44.5572
156.669	9.4058		156.779	-8.47826		156.35	46.5425
156.771	9.14489		156.854	-5.86246		156.489	42.4775
156.915	4.6114		156.949	-5.37291		156.614	39.8817
157.067	-0.76494		157.067	-7.28912		156.704	40.9229
157.092	6.95786		157.176	-8.2363		156.77	44.5003
157.253	0.65357		157.183	1.45257		156.839	47.7955
157.304	5.74144		157.346	-5.0712		156.976	43.8719
157.39	7.20947		157.365	3.35538		157.037	47.9303
157.507	5.4365		157.541	-4.51239		157.155	46.0351
157.627	3.42469		157.687	-9.33846		157.268	44.7678
157.723	3.77189		157.754	-5.91159		157.349	46.7165
157.816	4.53845		157.817	-2.01084		157.441	47.5859
157.964	-0.48716		157.926	-2.99166		157.536	48.0619
158.054	0.62808		158.065	-7.06777		157.649	46.6987
158.127	3.359		158.156	-6.06108		157.701	51.7806
158.226	3.53461		158.204	-0.67896		157.814	50.405
158.336	2.44114		158.282	1.55636		157.918	49.9438
158.422	3.92427		158.449	-5.37878		158.03	48.7221
158.568	-0.85631		158.554	-5.83628		158.134	48.3161
158.607	5.47593		158.678	-8.37539		158.23	48.77
158.738	2.25681		158.762	-6.69428		158.311	50.6918
158.837	2.43242		158.885	-9.09467		158.439	47.8139
158.958	0.16391		158.91	-1.32396		158.551	46.5314
159.038	2.25995		159.095	-10.0914		158.703	41.0565
159.139	2.1617		159.069	2.99904		158.748	46.9141
159.2	6.27976		159.191	0.71609		158.865	45.1264
159.37	-0.97721		159.369	-7.35703		158.925	49.3125
159.468	-0.80709		159.402	-0.41731		159.025	49.3317
159.559	0.10361		159.561	-6.60387		159.081	53.9353
159.645	1.57301		159.707	-11.3667		159.188	53.2112
159.732	2.97034		159.799	-10.5324		159.297	52.2614
159.856	0.45748		159.925	-13.1499		159.431	48.6229
159.923	3.91594		160.009	-11.5072		159.534	48.3508
160.052	0.9096		160.042	-4.58741		159.57	55.0558
160.139	2.23554		160.126	-2.93652		159.705	51.4083
160.23	3.11193		160.245	-4.90012		159.749	57.2583
160.296	6.73237		160.383	-8.7963		159.837	58.57
160.461	-0.02767		160.436	-3.97733		159.961	56.0412
160.554	0.70458		160.564	-6.85571		160.048	57.4551
160.625	3.70318		160.629	-3.20219		160.168	55.2727
160.761	-0.08973		160.736	-3.89664		160.288	53.1953
160.792	7.08262		160.883	-8.8106		160.356	56.596
160.895	6.82101		160.914	-1.64151		160.436	58.671
160.99	7.3652		161.045	-4.86053		160.549	57.2837
161.144	1.6951		161.169	-7.29525		160.638	58.5181
161.182	8.1907		161.211	-1.35684		160.77	55.1764
161.357	0.40043		161.293	0.53578		160.828	59.5115
161.431	3.0991		161.448	-5.18926		160.927	59.6542
161.576	-1.54628		161.459	4.06212		160.982	64.3537
161.665	-0.38025		161.635	-3.76857		161.096	62.907
161.764	-0.33025		161.707	-0.89248		161.258	56.3859
161.874	-1.39625		161.84	-4.32509		161.321	60.269
162.03	-7.20981		161.925	-2.70854		161.384	64.1804
162.009	5.36967		162.026	-2.86661		161.52	60.3853
162.156	0.55545		162.139	-4.22997		161.641	58.1746
162.224	3.85948		162.213	-1.52352		161.746	57.7024
162.276	8.82451		162.392	-9.72506		161.823	60.0452
162.364	10.0599		162.459	-6.26316		161.962	55.9947
162.601	-4.16639		162.547	-5.0477		162.007	61.7977
162.658	0.32504		162.677	-8.07853		162.026	70.3295
162.699	6.47746		162.69	0.93454		162.177	64.916
162.797	6.7169		162.831	-3.37712		162.257	67.0835
162.912	5.08602		162.973	-7.72039		162.388	63.7741
163.092	-3.14421		163.034	-3.65001		162.443	68.5641
163.147	1.49342		163.057	4.35902		162.606	61.8911
163.256	0.56057		163.198	0.13594		162.66	66.7728
163.327	3.61614		163.411	-11.5901		162.802	62.3193
163.442	2.00172		163.38	1.9948		162.841	68.6876
163.571	-0.9758		163.512	-1.30732		163.027	59.7199
163.621	4.16836		163.624	-2.58483		162.992	73.9086
163.731	3.17716		163.722	-2.41051		163.151	67.6884
163.838	2.40285		163.828	-2.98477		163.267	65.9684
163.94	2.20508		163.931	-3.31041		163.353	67.5155
164.088	-2.77111		163.974	2.55863		163.453	67.5422
164.152	1.02573		164.158	-6.16006		163.565	66.2694
164.242	2.09566		164.284	-8.77334		163.597	73.4051
164.356	0.57734		164.329	-3.11514		163.745	68.3581
164.468	-0.63624		164.421	-2.26984		163.827	70.2916
164.574	-1.3021		164.571	-7.46677		163.912	71.7841
164.566	9.94241		164.635	-3.66628		164.084	64.2388
164.789	-2.77522		164.714	-1.48246		164.14	68.8424
164.87	-0.87891		164.764	3.6998		164.223	70.6511
164.963	-0.11578		164.893	0.62088		164.332	69.6909
165.02	4.40379		165.009	-1.04259		164.413	71.688
165.185	-2.35076		165.124	-2.51378		164.572	65.5526
165.192	7.24787		165.184	1.64108		164.615	71.5178
165.426	-6.68119		165.334	-3.61215		164.681	75.1159
165.462	0.00522		165.391	0.85381		164.788	74.4083
165.533	3.05462		165.513	-1.42227		164.9	73.1038
165.68	-1.87766		165.629	-3.05553		165.042	68.6724
165.742	2.1196		165.7	-0.00982		165.034	80.035
165.885	-2.4139		165.8	-0.02572		165.234	69.594
165.997	-3.56433		165.88	2.06538		165.287	74.5275
166.092	-3.0524		165.966	3.51161		165.352	78.1152
166.133	3.03207		166.12	-2.11523		165.534	69.5914
166.211	5.35598		166.226	-2.70872		165.546	78.805
166.424	-6.37329		166.314	-1.4335		165.696	73.582
166.49	-2.85306		166.362	3.87582		165.735	79.9951
166.612	-5.16413		166.487	1.34357		165.813	82.2322
166.659	0.3994		166.56	4.13793		165.964	76.943
166.827	-6.72098		166.687	1.32824		166.052	78.2022
166.874	-1.16707		166.826	-2.6998		166.156	77.8211
167.005	-4.36422		166.966	-6.86382		166.256	77.7823
167.089	-2.71775		167.029	-2.97474		166.39	74.2383
167.147	1.60416		167.069	3.1848		166.403	83.325
167.235	2.86764		167.27	-7.26867		166.567	76.6223
167.358	0.49206		167.389	-9.2096		166.565	87.3494
167.449	1.37668		167.402	-0.23911		166.669	86.8902
167.586	-2.38603		167.561	-6.31646		166.723	91.7561
167.664	-0.14998		167.668	-7.05417		166.929	80.6546
167.754	0.88976		167.753	-5.49257		166.967	87.1002
167.84	2.38249		167.832	-3.34652		167.038	90.209
168.018	-5.68918		167.921	-2.17707		167.145	89.4586
168.017	4.74131		168.074	-7.60543		167.294	84.2963
168.141	2.24287		168.091	0.99764		167.323	91.7522
168.261	0.22282		168.209	-0.92749		167.442	89.8245
168.34	2.37171		168.287	1.34629		167.547	89.2584
168.424	3.99554		168.406	-0.62966		167.642	89.8041
168.525	3.94328		168.525	-2.54588		167.708	93.4112
168.684	-2.1558		168.668	-7.05533		167.773	97.0825
168.725	3.99525		168.707	-0.6877		167.905	93.6924
168.87	-0.70228		168.874	-7.5885		168.042	89.8434
168.939	2.5537		169.002	-10.4909		168.136	90.4222
169.047	1.7087		169.034	-3.49763		168.225	91.5814
169.117	4.84525		169.103	-0.2136		168.296	94.6895
169.287	-2.43848		169.22	-2.02268		168.441	89.9393
169.277	8.95017		169.326	-2.63677		168.497	94.4932
169.552	-9.16498		169.444	-4.50147		168.582	96.0782
169.564	-0.05779		169.474	2.75278		168.693	94.9635
169.649	1.43838		169.635	-3.53542		168.789	95.3863
169.743	2.1013		169.753	-5.38982		168.798	104.908
169.902	-4.04102		169.856	-5.72439		168.933	101.288
169.949	1.54172		169.964	-6.56786		169.077	96.639
170.022	4.32755		170.026	-2.5847		169.137	100.823
170.16	0.31569		170.132	-3.27227		169.257	98.7794
170.272	-0.86975		170.221	-2.13098		169.35	99.4838
170.372	-0.92681		170.328	-2.83915		169.483	96.0524
170.407	5.83852		170.497	-9.95217		169.519	102.755
170.527	3.75053		170.517	-1.69591		169.625	102.086
170.701	-3.88806		170.621	-2.04147		169.676	107.318
170.736	2.82924		170.737	-3.69945		169.783	106.537
170.898	-3.61027		170.86	-6.15959		169.923	102.35
170.973	-0.97475		170.964	-6.51064		169.952	109.803
171.085	-2.24324		171.041	-4.13522		170.094	105.361
171.121	4.48777		171.196	-9.83691		170.24	100.578
171.298	-3.59282		171.275	-7.69567		170.338	100.82
171.396	-3.3774		171.256	4.66953		170.348	110.248
171.477	-1.36166		171.443	-4.32455		170.422	112.953
171.566	-0.2224		171.52	-1.92851		170.537	111.37
171.693	-2.99745		171.628	-2.75344		170.651	109.979
171.763	0.15078		171.689	1.23933		170.793	105.583
171.806	6.07121		171.85	-5.02277		170.857	109.341
171.974	-1.05603		171.917	-1.66388		170.91	114.305
172.024	4.15265		172.051	-5.19057		170.991	116.298
172.128	3.71054		172.138	-3.78555		171.118	113.464
172.208	5.77638		172.267	-6.85485		171.182	117.155
172.403	-4.0661		172.353	-5.3427		171.249	120.714
172.47	-0.56851		172.506	-10.8672		171.387	116.717
172.58	-1.60502		172.56	-6.09769		171.476	117.798
172.663	0.09431		172.658	-5.91032		171.742	100.377
172.797	-3.42749		172.754	-5.40703		172.792	0.69719
172.902	-3.9499		172.798	0.3583		172.869	3.06618
172.941	2.41941		172.908	-0.64038		172.969	3.06738
173.091	-2.73044		173.03	-2.93775		173.01	9.25826
173.162	0.25856		173.182	-8.30635		173.158	4.23192
173.24	2.55364		173.187	1.52261		173.295	0.35877
173.371	-0.6593		173.285	1.7553		173.383	1.66084
173.454	1.08052		173.349	5.47063		173.451	4.97324
173.526	3.94803		173.529	-2.84356		173.549	5.23046
173.685	-2.15242		173.672	-7.33241		173.637	6.44489
173.757	0.79607		173.719	-1.8095		173.748	5.28254
173.84	2.59492		173.834	-3.32464		173.886	1.28171
173.938	2.80279		173.942	-4.17773		174.014	-1.65287
174.036	3.00174		174.006	-0.38892		174.039	6.25228
174.181	-1.70197		174.152	-5.24658		174.173	2.66346
174.175	9.28927		174.27	-7.05153		174.256	4.48795
174.341	2.42422		174.336	-3.57864		174.352	4.93151
174.49	-2.59796		174.41	-0.79595		174.498	0.05837
174.572	-0.70233		174.546	-4.51494		174.561	4.00292
174.674	-0.9605		174.642	-4.15725		174.673	2.69426
174.656	11.2614		174.744	-4.34074		174.741	6.12329
174.862	0.30151		174.858	-5.792		174.905	-0.64423
174.99	-2.61698		174.903	-0.07886		174.938	6.37619
175.088	-2.40431		174.99	1.2932		175.067	3.40709
175.142	2.43511		175.148	-4.70999		175.205	-0.57855
175.241	2.49404		175.311	-11.3114		175.316	-1.75884
175.346	1.9277		175.325	-2.34018		175.404	-0.46989
175.444	2.22685		175.378	2.56532		175.443	5.85903
175.571	-0.63948		175.517	-1.5259		175.568	3.22188
175.658	0.70912		175.617	-1.56516		175.68	2.04021
175.729	3.75577		175.653	5.1026		175.796	0.32783
175.811	5.5855		175.807	-0.43016		175.899	-0.00845
175.918	4.89905		175.953	-5.20471		175.979	2.08381
176.039	2.76849		175.991	1.16361		176.004	10.0145
176.116	5.08142		176.1	0.28305		176.151	5.06614
176.226	4.03326		176.241	-4.0245		176.257	4.40827
176.368	-0.32728		176.35	-4.90848		176.403	-0.36964
176.436	3.02686		176.389	1.41519		176.476	2.45899
176.55	1.6362		176.572	-7.2101		176.64	-4.25263
176.579	9.01445		176.619	-1.65766		176.631	7.21769
176.725	4.17073		176.694	0.92999		176.838	-4.04322
176.902	-3.81035		176.775	2.89403		176.885	1.51276
176.922	4.56039		176.838	6.74396		177.023	-2.44113
177.029	3.80804		176.977	2.66099		177.085	1.52205
177.132	3.46888		177.101	0.16102		177.169	3.1961
177.243	2.38983		177.184	1.95818		177.312	-1.27608
177.356	1.01221		177.319	-1.69556		177.413	-1.35495
177.54	-7.69091		177.364	4.05055		177.465	3.6655
177.596	-3.14526		177.485	1.89466		177.655	-5.8349
177.662	0.3386		177.655	-5.40997		177.669	3.2683
177.798	-3.36371		177.733	-3.16502		177.824	-2.5786
177.902	-3.72415		177.8	0.35113		177.912	-1.31103
177.964	0.14956		177.952	-5.11019		177.959	4.2691
178.111	-4.65367		178.031	-2.8632		178.058	4.36553
178.165	0.11916		178.11	-0.71303		178.16	4.20662
178.241	2.53779		178.135	7.05219		178.332	-3.39319
178.354	1.2446		178.358	-5.66901		178.384	1.6728
178.435	3.17385		178.43	-2.7421		178.473	2.85617
178.581	-1.54015		178.531	-2.90292		178.547	5.58955
178.577	9.24999		178.618	-1.5549		178.691	0.98695
178.693	7.55802		178.706	-0.31608		178.751	5.19581
178.821	4.7267		178.858	-5.63525		178.904	-0.40195
178.938	2.90157		178.934	-3.16436		178.992	0.82006
179.098	-3.29428		179.056	-5.52079		179.121	-2.2139
179.157	0.93976		179.119	-1.67635		179.185	1.57467
179.279	-1.28413		179.258	-5.63709		179.287	1.33916
179.32	4.75298		179.268	3.65963		179.382	1.94558
179.443	2.41515		179.389	1.49206		179.545	-4.73084
179.536	3.18651		179.562	-6.06735		179.585	1.64431
179.676	-1.034		179.707	-10.7842		179.691	0.94572
179.772	-0.54335		179.788	-8.81261		179.761	4.12699
179.829	3.87121		179.803	0.09334		179.885	1.58647
179.945	2.171		179.934	-3.12706		179.954	4.87885
180.044	2.29857		180.045	-4.31872		180.097	0.3211
180.186	-2.01598		180.135	-3.2564		180.178	2.30708
180.291	-2.49721		180.252	-4.98513		180.335	-3.65093
180.397	-3.15965		180.339	-3.68861		180.37	3.21767
180.464	0.21439		180.436	-3.33093		180.393	11.3202
180.607	-4.19762		180.517	-1.41014		180.598	0.30912
180.624	4.40236		180.699	-9.90082		180.687	1.40277
180.771	-0.44824		180.774	-7.24519		180.795	0.57512
180.81	5.90666		180.824	-2.07047		180.87	3.26158
180.967	0.01486		180.944	-4.18859		180.979	2.32007
181.017	5.15285		181.006	-0.27755		181.114	-1.40126
181.154	1.3263		181.234	-13.5365		181.162	4.10365
181.251	1.59251		181.236	-3.36825		181.273	2.93923
181.334	3.414		181.377	-7.55836		181.359	4.39105
181.482	-1.61298		181.443	-4.05731		181.46	4.22799
181.545	2.25043		181.49	1.4958		181.565	3.79372
181.679	-1.20616		181.663	-6.11512		181.622	8.31245
181.695	7.44391		181.709	-0.55444		181.79	1.17571
181.836	3.17123		181.875	-7.37214		181.91	-0.99836
181.904	6.5391		181.943	-4.02768		181.983	1.88202
182.044	2.34672		182.08	-7.89089		182.065	3.77897
182.142	2.62598		182.128	-2.4394		182.226	-2.59449
182.209	6.02404		182.207	-0.31877		182.244	5.9725
182.297	7.23948		182.327	-2.40735		182.345	5.87362
182.409	6.04375		182.467	-6.55558		182.448	5.55735
182.605	-3.92433		182.497	0.74126		182.547	5.69243
182.655	1.25758		182.576	2.90035		182.692	0.92557
182.749	1.89579		182.76	-5.82864		182.781	2.10964
182.804	6.54097		182.79	1.49293		182.87	3.28127
182.956	1.12962		182.994	-9.34788		182.98	2.20725
183.121	-5.59267		183.048	-4.50764		183.104	-0.31188
183.129	4.00527		183.092	1.32982		183.166	3.72169
183.27	-0.31546		183.201	0.34006		183.264	3.88299
183.413	-4.75903		183.357	-5.49006		183.362	4.10571
183.4	6.99819		183.409	-0.45958		183.489	1.26774
183.581	-1.43245		183.525	-2.11275		183.547	5.66363
183.694	-2.75859		183.674	-7.20734		183.665	3.85739
183.763	0.48024		183.764	-6.19241		183.741	6.31404
183.916	-5.02857		183.817	-1.2876		183.797	10.939
183.963	0.45739		183.944	-4.04991		183.964	3.92584
184.038	3.11693		184.001	0.33707		184.09	1.24659
184.152	1.57116		184.06	4.64027		184.155	4.86472
184.228	4.10441		184.244	-4.0688		184.296	0.54575
184.349	1.92925		184.328	-2.44745		184.438	-3.86501
184.427	4.25864		184.374	3.21693		184.459	4.47079
184.615	-4.9215		184.483	2.23954		184.547	5.71005
184.638	3.08684		184.622	-1.82764		184.674	2.91694
184.755	1.36878		184.694	1.09377		184.761	4.26318
184.876	-0.85099		184.781	2.4775		184.888	1.41555
184.906	6.36939		184.903	0.18082		184.962	4.19172
185.012	5.79139		185.025	-2.13852		185.04	6.45996
185.107	6.33351		185.089	1.69286		185.113	9.37139
185.21	6.03073		185.163	4.33269		185.245	5.9765
185.372	-0.44241		185.306	-0.15685		185.352	5.22131
185.461	0.6941		185.438	-3.41845		185.417	8.94157
185.579	-1.16191		185.512	-0.71681		185.605	-0.36698
185.687	-1.97465		185.649	-4.54361		185.632	7.34563
185.739	3.03703		185.703	0.25475		185.765	3.89691
185.814	5.64784		185.859	-5.58705		185.9	0.20457
185.9	7.08773		185.929	-2.49189		185.982	2.15121
186.068	-0.00245		186.04	-3.63067		186.103	-0.14018
186.15	1.85199		186.107	-0.22577		186.2	0.16812
186.237	3.2905		186.218	-1.29794		186.315	-1.32963
186.348	2.10712		186.347	-4.29375		186.367	3.65562
186.461	0.74804		186.511	-10.9858		186.54	-3.97732
186.499	7.14274		186.511	-0.55726		186.61	-0.83677
186.656	1.24339		186.663	-5.95884		186.68	2.2962
186.775	-0.63802		186.701	0.45618		186.791	1.13729
186.867	0.13405		186.815	-0.96143		186.872	3.21161
186.976	-0.73842		186.964	-6.06495		186.949	5.57855
187.01	6.11203		187.018	-1.33733		187.059	4.53972
187.097	7.42219		187.088	1.78806		187.173	3.09579
187.198	7.3212		187.272	-6.92788		187.259	4.52071
187.363	0.57489		187.367	-6.33463		187.337	6.85865
187.419	5.10612		187.444	-4.01826		187.49	1.28366
187.555	1.41205		187.568	-6.50518		187.572	3.19649
187.663	0.59587		187.669	-6.61174		187.68	2.36401
187.764	0.52714		187.758	-5.4052		187.811	-0.91977
187.819	5.15172		187.85	-4.65193		187.897	0.55759
187.968	0.1117		187.971	-6.81744		187.977	2.71127
187.992	7.92991		188.042	-3.75111		188.06	4.51506
188.146	2.36345		188.155	-5.13508		188.194	0.8869
188.335	-6.83111		188.241	-3.63734		188.243	6.22549
188.329	4.11278		188.372	-6.87765		188.354	5.11766
188.468	0.05836		188.466	-6.24319		188.453	5.25756
188.62	-5.29739		188.542	-3.80732		188.584	1.95376
188.667	0.21465		188.673	-6.935		188.713	-1.07882
188.79	-2.21652		188.715	-0.97188		188.715	9.16723
188.844	2.55837		188.81	-0.4782		188.836	7.02283
188.927	4.38125		188.876	3.05787		188.919	8.75968
189.114	-4.62182		188.968	3.98489		189.116	-1.40048
189.102	6.98372		189.139	-3.39184		189.158	4.72485
189.27	-0.08655		189.25	-4.58831		189.276	2.77231
189.309	6.25942		189.292	1.47509		189.36	4.54297
189.408	6.3664		189.45	-4.59335		189.468	3.70153
189.519	5.18645		189.535	-3.03655		189.601	0.17827
189.645	2.54661		189.56	4.74652		189.714	-1.15041
189.751	1.90066		189.734	-2.86784		189.72	8.69192
189.878	-0.86753		189.799	0.7843		189.83	7.65172
189.926	4.47773		189.92	-1.41898		190.046	-4.49806
190.04	3.08227		190.01	-0.41984		190.072	3.27459
190.11	6.16736		190.092	1.47553		190.215	-1.24244
190.325	-5.7486		190.227	-2.14594		190.285	1.88223
190.378	-0.90782		190.268	3.93462		190.378	2.67638
190.498	-2.95051		190.414	-0.77194		190.49	1.41879
190.573	-0.3555		190.565	-6.0911		190.562	4.30814
190.7	-3.18339		190.559	4.91361		190.725	-2.27236
190.796	-2.79432		190.72	-1.43296		190.762	4.37125
190.912	-4.42109		190.782	2.56325		190.879	2.57881
191.037	-6.971		190.895	1.16006		190.968	3.74011
191.08	-1.07665		191.031	-2.55412		191.085	1.94698
191.146	2.43603		191.152	-4.77457		191.187	1.7156
191.252	1.84635		191.235	-2.93825		191.259	4.67534
191.392	-2.33985		191.284	2.35321		191.41	-0.71539
191.362	11.2053		191.391	1.57498		191.502	0.1526
191.524	4.70611		191.517	-1.12003		191.615	-1.16917
191.609	6.28189		191.6	0.71216		191.711	-0.79876
191.776	-0.63532		191.739	-3.31381		191.751	5.56189
191.86	1.01116		191.792	1.48867		191.89	1.37819
191.944	2.64871		191.952	-4.66905		191.942	6.4428
192.06	0.98076		192.079	-7.55086		192.058	4.77114
192.209	-4.08604		192.14	-3.44339		192.192	1.24651
192.306	-3.71138		192.258	-5.29299		192.309	-0.59217
192.373	-0.35381		192.299	0.79857		192.317	9.07901
192.452	1.86783		192.382	2.58818		192.457	4.94292
192.612	-4.34381		192.513	-0.65556		192.556	5.05729
192.621	5.04754		192.576	3.16621		192.694	1.05025
192.803	-3.45311		192.717	-1.01909		192.777	2.8009
192.919	-5.08812		192.802	0.52946		192.942	-3.99077
193.022	-5.42727		192.931	-2.52336		193.02	-1.70114
193.129	-6.09794		193.019	-1.25363		193.123	-2.04362
193.151	1.99756		193.212	-10.94		193.154	5.22662
193.258	1.26718		193.225	-1.84998		193.226	8.15806
193.364	0.59582		193.359	-5.42818		193.344	6.28144
193.392	8.08252		193.396	1.14342		193.489	1.59463
193.605	-3.62411		193.56	-5.52869		193.589	1.56684
193.705	-3.55557		193.595	1.2256		193.696	0.83857
193.762	0.89743		193.675	3.29473		193.832	-2.92692
193.849	2.16709		193.896	-9.26095		193.858	4.83814
193.897	7.61463		193.919	-1.186		194.015	-1.1668
194.082	-1.20175		194.009	-0.19991		194.078	2.69839
194.188	-1.78319		194.186	-8.18169		194.214	-0.99879
194.242	2.98279		194.211	-0.37184		194.249	5.76284
194.336	3.57639		194.351	-4.50907		194.38	2.54116
194.53	-6.16519		194.439	-3.31694		194.439	6.85147
194.62	-5.16663		194.564	-5.90207		194.607	-0.32736
194.61	6.32085		194.609	-0.1649		194.677	2.82769
194.782	-1.22371		194.705	0.2189		194.77	3.63977
194.863	0.80301		194.825	-1.80514		194.883	2.21034
195.004	-3.43328		194.973	-6.80427		195.035	-3.25906
195.09	-1.97624		195.096	-9.14422		195.082	2.34867
195.13	4.26403		195.123	-1.62006		195.205	-0.03174
195.265	0.6379		195.254	-4.81572		195.256	5.04599
195.315	5.80334		195.313	-0.54961		195.399	0.58623
195.403	7.04074		195.391	1.73997		195.469	3.73231
195.548	2.33635		195.588	-8.35363		195.587	1.89846
195.597	7.65484		195.639	-3.27576		195.736	-3.25003
195.81	-4.01884		195.786	-8.12723		195.762	4.50675
195.873	-0.20827		195.925	-12.1766		195.867	3.93721
195.941	3.15066		196.018	-11.4947		195.994	1.17308
196.019	5.38123		196.046	-3.9994		196.114	-0.94647
196.13	4.25414		196.082	2.63402		196.173	3.37143
196.238	3.37687		196.165	4.42981		196.32	-1.5928
196.337	3.50787		196.396	-9.10795		196.384	2.14057
196.493	-2.31392		196.464	-5.85689		196.551	-4.83675
196.551	2.07936		196.513	-0.50362		196.566	4.08978
196.629	4.41906		196.58	2.87587		196.707	-0.21883
196.73	4.25561		196.748	-4.13756		196.811	-0.60963
196.841	3.14087		196.801	0.73841		196.933	-2.92172
196.937	3.5869		196.997	-9.23501		197.016	-1.20144
197.082	-1.06739		197.067	-6.16938		197.113	-0.86209
197.12	5.35477		197.12	-1.19796		197.215	-1.0707
197.261	1.0869		197.231	-2.38138		197.271	3.57294
197.288	8.70057		197.279	3.01791		197.316	9.31249
197.432	4.10805		197.46	-5.4144		197.458	4.93141
197.581	-0.96492		197.539	-3.15504		197.631	-2.76363
197.696	-2.56218		197.674	-6.79985		197.727	-2.30489
197.743	2.93889		197.745	-3.82075		197.807	-0.18019
197.869	0.23797		197.827	-1.94185		197.952	-4.91185
197.964	0.80687		197.965	-5.92868		198.022	-1.72851
198.087	-1.64079		198.036	-2.85618		198.072	3.49828
198.16	1.18692		198.161	-5.46191		198.232	-2.84896
198.275	-0.32867		198.247	-3.99027		198.318	-1.3288
198.318	5.57529		198.354	-4.71494		198.371	3.58536
198.446	2.63759		198.465	-5.88187		198.472	3.52582
198.582	-1.06267		198.559	-5.27076		198.593	1.27169
198.636	3.7232		198.577	3.26089		198.728	-2.32334
198.745	2.75534		198.743	-3.61587		198.784	2.26578
198.867	0.53282		198.848	-4.13588		198.882	2.43123
198.937	3.64055		198.951	-4.39559		198.956	5.20601
199.144	-7.47855		199.064	-5.78161		199.169	-6.68773
199.113	6.1538		199.14	-3.2393		199.164	4.30986
199.222	5.21546		199.255	-4.83959		199.339	-3.49698
199.346	2.72182		199.304	0.46354		199.404	0.1729
199.445	2.74437		199.46	-5.2979		199.504	0.21687
199.548	2.4965		199.523	-1.52215		199.634	-2.98755
199.644	2.94322		199.665	-5.85785		199.72	-1.53986
199.731	4.26024		199.741	-3.38834		199.856	-5.29224
199.897	-2.54441		199.818	-0.94973		199.886	2.03942
[truncated: 511 more rows]

## Sheet: Figure_1d
Contour length [nm]	Probability density
0	66677300
0.5	62394900
1	61892400
1.5	63340800
2	65145800
2.5	66086500
3	66095700
3.5	65313200
4	63676700
4.5	61442400
5	58447200
5.5	55950800
6	55050400
6.5	55538100
7	55855400
7.5	55070200
8	54467900
8.5	53819300
9	52540300
9.5	50844900
10	48686400
10.5	47022000
11	47779500
11.5	48731800
12	50668900
12.5	52166500
13	53929700
13.5	54937900
14	54781600
14.5	54235800
15	53945700
15.5	54125000
16	54845000
16.5	56733000
17	58523000
17.5	59223800
18	60025500
18.5	60245000
19	59531700
19.5	58414300
20	57317600
20.5	57671500
21	59793100
21.5	62423300
22	65178000
22.5	67446300
23	70498100
23.5	73002100
24	74652600
24.5	75916100
25	76329100
25.5	75682400
26	74257400
26.5	72711700
27	70751100
27.5	67753300
28	64158300
28.5	60171500
29	55834300
29.5	51592400
30	47112600
30.5	43224500
31	40605700
31.5	38414400
32	35907000
32.5	33415400
33	32149900
33.5	32064200
34	32431900
34.5	33094700
35	34020800
35.5	35468500
36	36639700
36.5	37278400
37	37894000
37.5	38107500
38	37456300
38.5	36303600
39	35344800
39.5	34986600
40	34884700
40.5	34997900
41	35055700
41.5	34305500
42	32852400
42.5	31234200
43	29876000
43.5	29214200
44	28228800
44.5	26862600
45	25715400
45.5	25355900
46	25134600
46.5	24941900
47	24924100
47.5	25200000
48	25735400
48.5	26461000
49	27648100
49.5	28646000
50	30573800
50.5	32518400
51	34105600
51.5	34922400
52	34981100
52.5	34839100
53	34317100
53.5	33364700
54	31940700
54.5	29997000
55	27606100
55.5	25485400
56	23327600
56.5	20826100
57	17843100
57.5	14913600
58	12413800
58.5	10667000
59	10002600
59.5	10096000
60	11822700
60.5	13550700
61	15151000
61.5	16350800
62	17145900
62.5	17570800
63	17565600
63.5	17136100
64	16573300
64.5	15824700
65	15072500
65.5	14901200
66	15420800
66.5	16570300
67	18627000
67.5	20151700
68	20995900
68.5	21405000
69	21603900
69.5	22057300
70	22601700
70.5	22739900
71	22667200
71.5	22143800
72	21167200
72.5	19781600
73	17931800
73.5	15680300
74	13056400
74.5	10197100
75	7.29347e+06
75.5	4.66372e+06
76	2.64772e+06
76.5	1.64936e+06
77	2.05133e+06
77.5	2.50418e+06
78	2.88175e+06
78.5	3.18404e+06
79	3.41104e+06
79.5	3.56275e+06
80	3.63918e+06
80.5	3.64033e+06
81	3.56619e+06
81.5	3.41676e+06
82	3.19205e+06
82.5	2.89206e+06
83	2.51678e+06
83.5	2.12581e+06
84	1.6665e+06
84.5	1.19615e+06
85	728570
85.5	312706
86	47266.2
86.5	0
87	0
87.5	0
88	0
88.5	297945
89	725982
89.5	1.20096e+06
90	1.88249e+06
90.5	2.75259e+06
91	3.54661e+06
91.5	4.30205e+06
92	4.99184e+06
92.5	5.54745e+06
93	5.96886e+06
93.5	6.25607e+06
94	6.4091e+06
94.5	6.42792e+06
95	6.45521e+06
95.5	6.58479e+06
96	6.90935e+06
96.5	7.32719e+06
97	7.95956e+06
97.5	8.59369e+06
98	9.30821e+06
98.5	10438700
99	12237300
99.5	14889100
100	18550700
100.5	22469600
101	25879500
101.5	28764900
102	31289800
102.5	33213700
103	34659600
103.5	35898800
104	37054200
104.5	37947300
105	38549600
105.5	39051500
106	39467900
106.5	39424700
107	38993700
107.5	38243600
108	37360600
108.5	36307000
109	35474400
109.5	35240900
110	35972500
110.5	37214600
111	38469600
111.5	39492700
112	40501800
112.5	41084300
113	41432100
113.5	42361600
114	43769000
114.5	45412600
115	47138700
115.5	48899700
116	50728400
116.5	52462400
117	53882800
117.5	55485200
118	57044500
118.5	58032400
119	58505000
119.5	58417700
120	58361600
120.5	58505500
121	58333700
121.5	57866500
122	57238200
122.5	56174400
123	54708600
123.5	53710500
124	52894500
124.5	52213800
125	51741300
125.5	51150000
126	50458300
126.5	49966300
127	49694800
127.5	50642000
128	52006400
128.5	53381300
129	55227300
129.5	56937000
130	59374800
130.5	62820000
131	66178400
131.5	70151200
132	74423300
132.5	78627100
133	82358800
133.5	86001900
134	89497100
134.5	92681400
135	95778100
135.5	98213300
136	100317000
136.5	103032000
137	105856000
137.5	109908000
138	114806000
138.5	121273000
139	130093000
139.5	142255000
140	157603000
140.5	177256000
141	200146000
141.5	225853000
142	255187000
142.5	288165000
143	323980000
143.5	362567000
144	403487000
144.5	444784000
145	487544000
145.5	531204000
146	578081000
146.5	628262000
147	685128000
147.5	749750000
148	825495000
148.5	918173000
149	1032890000
149.5	1178550000
150	1356000000
150.5	1571980000
151	1833640000
151.5	2136670000
152	2478100000
152.5	2854400000
153	3248510000
153.5	3645890000
154	4027570000
154.5	4373250000
155	4667640000
155.5	4898330000
156	5054370000
156.5	5128110000
157	5118950000
157.5	5024620000
158	4849840000
158.5	4602890000
159	4293440000
159.5	3936670000
160	3543760000
160.5	3133880000
161	2729040000
161.5	2341900000
162	1988110000
162.5	1684240000
163	1433340000
163.5	1240000000
164	1103960000
164.5	1021600000
165	991625000
165.5	1015990000
166	1091310000
166.5	1220000000
167	1394170000
167.5	1612700000
168	1864710000
168.5	2145560000
169	2443710000
169.5	2743670000
170	3027640000
170.5	3288260000
171	3515180000
171.5	3695400000
172	3823600000
172.5	3894820000
173	3907590000
173.5	3860750000
174	3756610000
174.5	3599350000
175	3395480000
175.5	3156990000
176	2894930000
176.5	2626020000
177	2356440000
177.5	2102980000
178	1869420000
178.5	1667780000
179	1503810000
179.5	1379540000
180	1290470000
180.5	1241900000
181	1240790000
181.5	1291130000
182	1398000000
182.5	1576730000
183	1833180000
183.5	2180340000
184	2628470000
184.5	3176140000
185	3809600000
185.5	4509210000
186	5245970000
186.5	5986840000
187	6691640000
187.5	7324720000
188	7862200000
188.5	8282100000
189	8566550000
189.5	8703080000
190	8686570000
190.5	8513640000
191	8193140000
191.5	7737630000
192	7162140000
192.5	6498330000
193	5770810000
193.5	5017170000
194	4277530000
194.5	3582250000
195	2956770000
195.5	2419480000
196	1980600000
196.5	1642980000
197	1402540000
197.5	1249350000
198	1188180000
198.5	1218470000
199	1340040000
199.5	1547440000
200	1836960000
200.5	2191740000
201	2601400000
201.5	3052150000
202	3520070000
202.5	3987420000
203	4431260000
203.5	4832120000
204	5172410000
204.5	5437280000
205	5615010000
205.5	5699750000
206	5687410000
206.5	5575560000
207	5373510000
207.5	5085190000
208	4725910000
208.5	4313860000
209	3872020000
209.5	3422400000
210	2984420000
210.5	2569030000
211	2192150000
211.5	1869170000
212	1604050000
212.5	1405510000
213	1279410000
213.5	1244900000
214	1341020000
214.5	1617840000
215	2148870000
215.5	3019370000
216	4305120000
216.5	6048440000
217	8235010000
217.5	10778600000
218	13548300000
218.5	16385900000
219	19153200000
219.5	21740100000
220	24027200000
220.5	25929700000
221	27383600000
221.5	28341900000
222	28767300000
222.5	28635300000
223	27935300000
223.5	26676900000
224	24904900000
224.5	22693300000
225	20157700000
225.5	17448300000
226	14736500000
226.5	12186700000
227	9916970000
227.5	7982210000
228	6385850000
228.5	5085120000
229	4035960000
229.5	3211490000
230	2555250000
230.5	2036100000
231	1627120000
231.5	1309150000
232	1061860000
232.5	871221000
233	724364000
233.5	609022000
234	517127000
234.5	443594000
235	382056000
235.5	329287000
236	285140000
236.5	248072000
237	215949000
237.5	188050000
238	162835000
238.5	140300000
239	118859000
239.5	99585500
240	81732600
240.5	66649800
241	54027100
241.5	44516700
242	36296000
242.5	30050500
243	24726600
243.5	20497000
244	17831600
244.5	15516100
245	13384800
245.5	11587300
246	10372300
246.5	9.20872e+06
247	8.48951e+06
247.5	7.95481e+06
248	7.66403e+06
248.5	7.31335e+06
249	6.80518e+06
249.5	6.81872e+06
250	7.23874e+06
250.5	7.67529e+06
251	9.06178e+06
251.5	10116800
252	11089700
252.5	11822800
253	12379200
253.5	12632100
254	12705400
254.5	12524500
255	12181900
255.5	11666800
256	10878800
256.5	9.88347e+06
257	8.80062e+06
257.5	7.60818e+06
258	6.40438e+06
258.5	4.98577e+06
259	3.3582e+06
259.5	2.08421e+06
260	1.23706e+06
260.5	298498
261	229312
261.5	149782
262	119359
262.5	84253.9
263	44467.7
263.5	0
264	0
264.5	0
265	0
265.5	0
266	0
266.5	0
267	0
267.5	0
268	0
268.5	0
269	0
269.5	0
270	0
270.5	0
271	0
271.5	0
272	0
272.5	0
273	0
273.5	0
274	0
274.5	0
275	0
275.5	0
276	0
276.5	0
277	0
277.5	0
278	0

## Sheet: Figure_1e
100 nm/s		400 nm/s		800 nm/s		3200 nm/s
Rupture force [N]		Rupture force [N]		Rupture force [N]		Rupture force [N]
2.31635e-11		3.65172e-11		4.05094e-11		4.91656e-11
2.63485e-11		3.88838e-11		6.14534e-11		5.48365e-11
3.10194e-11		5.02201e-11		6.50543e-11		6.12457e-11
3.42291e-11		5.41465e-11		6.53128e-11		7.12493e-11
3.64606e-11		5.88164e-11		6.62463e-11		7.35655e-11
5.09759e-11		6.11837e-11		6.65526e-11		7.41525e-11
6.32352e-11		6.15906e-11		6.79656e-11		7.45386e-11
6.39056e-11		6.22495e-11		6.9486e-11		7.5889e-11
6.5034e-11		6.368e-11		6.96595e-11		7.59414e-11
6.55588e-11		6.53436e-11		7.04135e-11		7.64018e-11
6.76449e-11		6.59394e-11		7.05146e-11		7.84587e-11
6.95385e-11		6.66827e-11		7.09947e-11		7.87482e-11
6.96219e-11		6.78086e-11		7.16526e-11		7.89483e-11
6.98169e-11		7.02833e-11		7.19489e-11		7.96698e-11
6.98476e-11		7.03233e-11		7.19566e-11		8.01322e-11
7.00174e-11		7.11407e-11		7.20347e-11		8.01817e-11
7.1387e-11		7.13145e-11		7.24159e-11		8.0438e-11
7.18564e-11		7.24151e-11		7.292e-11		8.0567e-11
7.30279e-11		7.3201e-11		7.31661e-11		8.07704e-11
7.30954e-11		7.32978e-11		7.35725e-11		8.07787e-11
7.3712e-11		7.44657e-11		7.35834e-11		8.12593e-11
7.40289e-11		7.4867e-11		7.37677e-11		8.14999e-11
7.44458e-11		7.50058e-11		7.50513e-11		8.17288e-11
7.46836e-11		7.50687e-11		7.52896e-11		8.26476e-11
7.49954e-11		7.56141e-11		7.53491e-11		8.28642e-11
7.50706e-11		7.5681e-11		7.65799e-11		8.30797e-11
7.51939e-11		7.67889e-11		7.68875e-11		8.3159e-11
7.56448e-11		7.68397e-11		7.72937e-11		8.36775e-11
7.59661e-11		7.69827e-11		7.75363e-11		8.39146e-11
7.60219e-11		7.70625e-11		7.75376e-11		8.49285e-11
7.61185e-11		7.7414e-11		7.75929e-11		8.52287e-11
7.64075e-11		7.74462e-11		7.81259e-11		8.53398e-11
7.64937e-11		7.7633e-11		7.85322e-11		8.5473e-11
7.66213e-11		7.77639e-11		7.86271e-11		8.55302e-11
7.68346e-11		7.77674e-11		7.89125e-11		8.5683e-11
7.68578e-11		7.8077e-11		7.93846e-11		8.58872e-11
7.69868e-11		7.82897e-11		7.94334e-11		8.60371e-11
7.69944e-11		7.82937e-11		7.94692e-11		8.61345e-11
7.76022e-11		7.83202e-11		8.03213e-11		8.62542e-11
7.78029e-11		7.85363e-11		8.05431e-11		8.62623e-11
7.7871e-11		7.87315e-11		8.06955e-11		8.64393e-11
7.79898e-11		7.87746e-11		8.07419e-11		8.70071e-11
7.81499e-11		7.91288e-11		8.09063e-11		8.70738e-11
7.83696e-11		7.91959e-11		8.09431e-11		8.70788e-11
7.84221e-11		7.94559e-11		8.09609e-11		8.74991e-11
7.84236e-11		7.95021e-11		8.11277e-11		8.77992e-11
7.86257e-11		7.97101e-11		8.13137e-11		8.8078e-11
7.88137e-11		7.97619e-11		8.13547e-11		8.83161e-11
7.89087e-11		8.02144e-11		8.14716e-11		8.84642e-11
7.89341e-11		8.03325e-11		8.1545e-11		8.87157e-11
7.91724e-11		8.04457e-11		8.19204e-11		8.90277e-11
7.92262e-11		8.07015e-11		8.19574e-11		8.91043e-11
7.93476e-11		8.08178e-11		8.20732e-11		8.91842e-11
7.93602e-11		8.11476e-11		8.2081e-11		8.94e-11
7.94841e-11		8.11493e-11		8.21073e-11		8.96615e-11
7.95182e-11		8.16608e-11		8.21911e-11		8.98927e-11
7.98011e-11		8.17034e-11		8.21923e-11		9.00785e-11
7.98434e-11		8.1886e-11		8.24538e-11		9.0265e-11
7.98498e-11		8.18892e-11		8.29196e-11		9.05608e-11
7.99167e-11		8.19642e-11		8.29865e-11		9.09281e-11
7.99344e-11		8.22066e-11		8.29976e-11		9.13001e-11
7.99429e-11		8.22843e-11		8.30355e-11		9.15325e-11
7.99901e-11		8.23126e-11		8.30685e-11		9.1643e-11
8.00518e-11		8.25101e-11		8.31572e-11		9.17996e-11
8.01338e-11		8.25277e-11		8.33151e-11		9.18174e-11
8.01666e-11		8.26962e-11		8.3426e-11		9.18481e-11
8.03182e-11		8.27328e-11		8.34282e-11		9.21289e-11
8.03495e-11		8.27512e-11		8.36923e-11		9.21329e-11
8.04825e-11		8.28599e-11		8.38915e-11		9.22469e-11
8.06789e-11		8.31364e-11		8.40132e-11		9.23512e-11
8.07256e-11		8.31812e-11		8.41355e-11		9.24563e-11
8.08981e-11		8.34888e-11		8.41598e-11		9.3035e-11
8.09597e-11		8.38017e-11		8.42274e-11		9.30777e-11
8.09788e-11		8.38576e-11		8.42767e-11		9.34945e-11
8.11064e-11		8.38817e-11		8.45148e-11		9.3712e-11
8.12344e-11		8.40877e-11		8.46223e-11		9.38771e-11
8.12479e-11		8.40955e-11		8.464e-11		9.39023e-11
8.14067e-11		8.45481e-11		8.47154e-11		9.45309e-11
8.15445e-11		8.47334e-11		8.47724e-11		9.45379e-11
8.16914e-11		8.48973e-11		8.49054e-11		9.45772e-11
8.16956e-11		8.50587e-11		8.49734e-11		9.48202e-11
8.17233e-11		8.56212e-11		8.50629e-11		9.48335e-11
8.18464e-11		8.57701e-11		8.50884e-11		9.49001e-11
8.19916e-11		8.5828e-11		8.51242e-11		9.49326e-11
8.21047e-11		8.59363e-11		8.514e-11		9.50493e-11
8.21117e-11		8.62149e-11		8.53221e-11		9.51548e-11
8.21809e-11		8.62461e-11		8.55175e-11		9.52932e-11
8.22119e-11		8.64801e-11		8.58015e-11		9.52969e-11
8.2239e-11		8.65532e-11		8.60979e-11		9.53369e-11
8.22424e-11		8.66207e-11		8.61113e-11		9.53496e-11
8.24098e-11		8.67383e-11		8.61431e-11		9.53599e-11
8.25083e-11		8.68982e-11		8.62342e-11		9.5653e-11
8.28564e-11		8.69946e-11		8.6453e-11		9.6166e-11
8.29829e-11		8.71049e-11		8.67656e-11		9.63887e-11
8.30285e-11		8.71096e-11		8.6907e-11		9.64375e-11
8.31917e-11		8.71277e-11		8.69524e-11		9.69612e-11
8.35502e-11		8.72435e-11		8.69804e-11		9.69663e-11
8.37939e-11		8.7337e-11		8.70624e-11		9.70362e-11
8.38022e-11		8.74249e-11		8.71792e-11		9.70586e-11
8.39912e-11		8.74931e-11		8.72063e-11		9.71883e-11
8.41286e-11		8.75632e-11		8.72182e-11		9.72248e-11
8.42516e-11		8.75942e-11		8.7248e-11		9.74177e-11
8.44312e-11		8.76203e-11		8.75007e-11		9.74429e-11
8.47598e-11		8.76636e-11		8.75245e-11		9.77201e-11
8.47687e-11		8.76984e-11		8.75719e-11		9.78295e-11
8.49635e-11		8.79829e-11		8.75721e-11		9.80802e-11
8.50665e-11		8.80615e-11		8.76005e-11		9.80889e-11
8.51341e-11		8.8107e-11		8.76477e-11		9.81157e-11
8.56245e-11		8.86025e-11		8.77419e-11		9.82898e-11
8.57139e-11		8.95035e-11		8.78588e-11		9.84606e-11
8.57284e-11		8.95098e-11		8.79221e-11		9.88596e-11
8.57889e-11		8.97211e-11		8.80792e-11		9.91409e-11
8.5809e-11		8.98896e-11		8.83017e-11		9.92034e-11
8.58287e-11		8.99121e-11		8.83216e-11		9.92888e-11
8.5835e-11		9.00167e-11		8.88007e-11		9.93621e-11
8.58574e-11		9.0092e-11		8.88324e-11		9.96904e-11
8.58859e-11		9.01662e-11		8.89577e-11		9.97442e-11
8.59148e-11		9.0224e-11		8.90233e-11		9.99603e-11
8.59908e-11		9.02352e-11		8.90867e-11		9.99673e-11
8.60518e-11		9.02915e-11		8.91457e-11		1.0001e-10
8.61613e-11		9.0353e-11		8.92611e-11		1.0003e-10
8.63853e-11		9.04441e-11		8.93435e-11		1.00141e-10
8.64786e-11		9.04581e-11		8.94251e-11		1.00225e-10
8.65745e-11		9.07401e-11		8.96696e-11		1.00284e-10
8.65945e-11		9.09655e-11		9.00942e-11		1.00456e-10
8.67207e-11		9.13925e-11		9.01298e-11		1.00663e-10
8.67287e-11		9.144e-11		9.02283e-11		1.00701e-10
8.67925e-11		9.20136e-11		9.03282e-11		1.00777e-10
8.68358e-11		9.20628e-11		9.04125e-11		1.01096e-10
8.68608e-11		9.21617e-11		9.04166e-11		1.01157e-10
8.69301e-11		9.23471e-11		9.04465e-11		1.01253e-10
8.69634e-11		9.23708e-11		9.04895e-11		1.0137e-10
8.70627e-11		9.23753e-11		9.05856e-11		1.01634e-10
8.73113e-11		9.24478e-11		9.05946e-11		1.01737e-10
8.76487e-11		9.25724e-11		9.06141e-11		1.01888e-10
8.77977e-11		9.27111e-11		9.06974e-11		1.01911e-10
8.80797e-11		9.29589e-11		9.1219e-11		1.02135e-10
8.8101e-11		9.32171e-11		9.13235e-11		1.02644e-10
8.81957e-11		9.32427e-11		9.14603e-11		1.02958e-10
8.82623e-11		9.32705e-11		9.17466e-11		1.02996e-10
8.83045e-11		9.3311e-11		9.17486e-11		1.033e-10
8.83531e-11		9.42222e-11		9.17759e-11		1.03546e-10
8.8376e-11		9.42933e-11		9.19503e-11		1.0365e-10
8.84194e-11		9.45375e-11		9.20179e-11		1.03833e-10
8.85371e-11		9.45559e-11		9.20245e-11		1.03859e-10
8.85637e-11		9.46461e-11		9.2424e-11		1.04211e-10
8.86307e-11		9.47147e-11		9.26175e-11		1.04473e-10
8.86836e-11		9.47961e-11		9.26589e-11		1.04502e-10
8.89384e-11		9.49824e-11		9.30228e-11		1.04568e-10
8.89703e-11		9.50017e-11		9.30724e-11		1.04604e-10
8.89703e-11		9.61636e-11		9.31562e-11		1.04736e-10
8.89835e-11		9.66295e-11		9.32556e-11		1.05026e-10
8.90049e-11		9.66368e-11		9.36397e-11		1.0504e-10
8.91013e-11		9.75897e-11		9.37444e-11		1.05127e-10
8.91624e-11		9.75957e-11		9.37615e-11		1.05172e-10
8.92265e-11		9.76543e-11		9.37765e-11		1.05323e-10
8.92913e-11		9.79521e-11		9.38188e-11		1.05367e-10
8.95301e-11		9.8241e-11		9.40205e-11		1.05431e-10
8.9572e-11		9.82606e-11		9.40606e-11		1.05949e-10
8.99729e-11		9.84866e-11		9.40972e-11		1.05967e-10
9.0081e-11		9.8631e-11		9.41277e-11		1.05988e-10
9.04762e-11		9.95421e-11		9.42262e-11		1.067e-10
9.05664e-11		9.96095e-11		9.42461e-11		1.06726e-10
9.06579e-11		9.97277e-11		9.43841e-11		1.06755e-10
9.06586e-11		9.97424e-11		9.45085e-11		1.06931e-10
9.0939e-11		9.98146e-11		9.46507e-11		1.07213e-10
9.09447e-11		1.00012e-10		9.46517e-11		1.07919e-10
9.10256e-11		1.00124e-10		9.50297e-11		1.08106e-10
9.12116e-11		1.00153e-10		9.54759e-11		1.09069e-10
9.13824e-11		1.00449e-10		9.58173e-11		1.09126e-10
9.15146e-11		1.00848e-10		9.58592e-11		1.09211e-10
9.15524e-11		1.0128e-10		9.59495e-11		1.09686e-10
9.17291e-11		1.01372e-10		9.59943e-11		1.09962e-10
9.17334e-11		1.01619e-10		9.60455e-11		1.10021e-10
9.17752e-11		1.01691e-10		9.6047e-11		1.1006e-10
9.1876e-11		1.01847e-10		9.61486e-11		1.10186e-10
9.1947e-11		1.02876e-10		9.63544e-11		1.10672e-10
9.1987e-11		1.03271e-10		9.64309e-11		1.10701e-10
9.20834e-11		1.03373e-10		9.66732e-11		1.11938e-10
9.21257e-11		1.03407e-10		9.67339e-11		1.1207e-10
9.27521e-11		1.03807e-10		9.71773e-11		1.12253e-10
9.28769e-11		1.04032e-10		9.72379e-11		1.12359e-10
9.29338e-11		1.04092e-10		9.72468e-11		1.12689e-10
9.3442e-11		1.04293e-10		9.75157e-11		1.12939e-10
9.34828e-11		1.04385e-10		9.77418e-11		1.13009e-10
9.3591e-11		1.04487e-10		9.77936e-11		1.1309e-10
9.37739e-11		1.04959e-10		9.83882e-11		1.13181e-10
9.38161e-11		1.05194e-10		9.85309e-11		1.13296e-10
9.40353e-11		1.05431e-10		9.88322e-11		1.13479e-10
9.42244e-11		1.05486e-10		9.88622e-11		1.13548e-10
9.44334e-11		1.05503e-10		9.9444e-11		1.13941e-10
9.44615e-11		1.05594e-10		9.96066e-11		1.14391e-10
9.48098e-11		1.05769e-10		9.96926e-11		1.14986e-10
9.57527e-11		1.05775e-10		9.99098e-11		1.15482e-10
9.5848e-11		1.05864e-10		1.00387e-10		1.16074e-10
9.60427e-11		1.06294e-10		1.00626e-10		1.16234e-10
9.60649e-11		1.06336e-10		1.00927e-10		1.1627e-10
9.60917e-11		1.06804e-10		1.01004e-10		1.16384e-10
9.62437e-11		1.06896e-10		1.01799e-10		1.1643e-10
9.63307e-11		1.07193e-10		1.01923e-10		1.17058e-10
9.66108e-11		1.07269e-10		1.02686e-10		1.17123e-10
9.67162e-11		1.07721e-10		1.03169e-10		1.17298e-10
9.67875e-11		1.07845e-10		1.03194e-10		1.17334e-10
9.67996e-11		1.07918e-10		1.03407e-10		1.1737e-10
9.70194e-11		1.08302e-10		1.0391e-10		1.17513e-10
9.70309e-11		1.08356e-10		1.04124e-10		1.17533e-10
9.71773e-11		1.08492e-10		1.04195e-10		1.17859e-10
9.73742e-11		1.08645e-10		1.04321e-10		1.17862e-10
9.79093e-11		1.08691e-10		1.04604e-10		1.18013e-10
9.80862e-11		1.0874e-10		1.0485e-10		1.18724e-10
9.81317e-11		1.08806e-10		1.0495e-10		1.18883e-10
9.81318e-11		1.08878e-10		1.05006e-10		1.18997e-10
9.85015e-11		1.09089e-10		1.05306e-10		1.19177e-10
9.87712e-11		1.09349e-10		1.05408e-10		1.19334e-10
9.89429e-11		1.09525e-10		1.05717e-10		1.19513e-10
9.89454e-11		1.09615e-10		1.0578e-10		1.19545e-10
9.90136e-11		1.09645e-10		1.05857e-10		1.19616e-10
9.90155e-11		1.10109e-10		1.06006e-10		1.19715e-10
9.9243e-11		1.10134e-10		1.06015e-10		1.19833e-10
9.96279e-11		1.10559e-10		1.06061e-10		1.1992e-10
9.96406e-11		1.1091e-10		1.06238e-10		1.19982e-10
9.97153e-11		1.10972e-10		1.06288e-10		1.20132e-10
9.97382e-11		1.11042e-10		1.06584e-10		1.20156e-10
9.99905e-11		1.11044e-10		1.07105e-10		1.20465e-10
1.00081e-10		1.11421e-10		1.07547e-10		1.20836e-10
1.00182e-10		1.11482e-10		1.07694e-10		1.21028e-10
1.00229e-10		1.11611e-10		1.07932e-10		1.21191e-10
1.00319e-10		1.11806e-10		1.07992e-10		1.21302e-10
1.00486e-10		1.11827e-10		1.08006e-10		1.2153e-10
1.00865e-10		1.12152e-10		1.08507e-10		1.21896e-10
1.01217e-10		1.12219e-10		1.08666e-10		1.21938e-10
1.01297e-10		1.12312e-10		1.08683e-10		1.22445e-10
1.01331e-10		1.12349e-10		1.0879e-10		1.22561e-10
1.01417e-10		1.12501e-10		1.08802e-10		1.22967e-10
1.01442e-10		1.12727e-10		1.09275e-10		1.23092e-10
1.01487e-10		1.12729e-10		1.09367e-10		1.23239e-10
1.01521e-10		1.12948e-10		1.09408e-10		1.23408e-10
1.01534e-10		1.13108e-10		1.09609e-10		1.24071e-10
1.01555e-10		1.13251e-10		1.09796e-10		1.24212e-10
1.01573e-10		1.13265e-10		1.09799e-10		1.24488e-10
1.01819e-10		1.1327e-10		1.09812e-10		1.24681e-10
1.01833e-10		1.13472e-10		1.0984e-10		1.24707e-10
1.01984e-10		1.13523e-10		1.10387e-10		1.24717e-10
1.02099e-10		1.1364e-10		1.10432e-10		1.24782e-10
1.02178e-10		1.13648e-10		1.10459e-10		1.25056e-10
1.02293e-10		1.13796e-10		1.10533e-10		1.25155e-10
1.02312e-10		1.13921e-10		1.10765e-10		1.25386e-10
1.02486e-10		1.14102e-10		1.1092e-10		1.25446e-10
1.02516e-10		1.14158e-10		1.11304e-10		1.25509e-10
1.02702e-10		1.14184e-10		1.11598e-10		1.25518e-10
1.02932e-10		1.1423e-10		1.11747e-10		1.2552e-10
1.02994e-10		1.14242e-10		1.11873e-10		1.25554e-10
1.03004e-10		1.14542e-10		1.11876e-10		1.25579e-10
1.03068e-10		1.14882e-10		1.11903e-10		1.25728e-10
1.03283e-10		1.15097e-10		1.12034e-10		1.25994e-10
1.03287e-10		1.15118e-10		1.1213e-10		1.26068e-10
1.03383e-10		1.1512e-10		1.12302e-10		1.26175e-10
1.03413e-10		1.1513e-10		1.1238e-10		1.26206e-10
1.03552e-10		1.15182e-10		1.1272e-10		1.26242e-10
1.03724e-10		1.15219e-10		1.12759e-10		1.263e-10
1.03883e-10		1.15259e-10		1.13136e-10		1.26498e-10
1.04493e-10		1.15374e-10		1.13388e-10		1.26597e-10
1.04744e-10		1.15378e-10		1.13414e-10		1.26705e-10
1.04823e-10		1.15436e-10		1.13759e-10		1.26749e-10
1.04903e-10		1.15683e-10		1.13871e-10		1.26812e-10
1.05064e-10		1.15703e-10		1.13886e-10		1.26987e-10
1.05237e-10		1.15768e-10		1.14074e-10		1.26989e-10
1.05239e-10		1.15829e-10		1.14086e-10		1.27027e-10
1.0532e-10		1.15951e-10		1.1465e-10		1.27054e-10
1.05467e-10		1.16051e-10		1.14849e-10		1.27379e-10
1.05494e-10		1.16187e-10		1.14925e-10		1.27415e-10
1.05627e-10		1.16203e-10		1.15002e-10		1.27604e-10
1.05672e-10		1.16216e-10		1.1501e-10		1.27621e-10
1.0584e-10		1.16284e-10		1.15095e-10		1.27673e-10
1.05854e-10		1.1636e-10		1.15115e-10		1.27694e-10
1.05907e-10		1.1636e-10		1.15185e-10		1.27768e-10
1.06204e-10		1.16437e-10		1.15322e-10		1.27871e-10
1.06209e-10		1.16472e-10		1.15457e-10		1.27887e-10
1.06214e-10		1.16655e-10		1.15607e-10		1.28006e-10
1.06259e-10		1.16768e-10		1.15643e-10		1.28112e-10
1.06272e-10		1.17109e-10		1.15677e-10		1.2826e-10
1.06317e-10		1.17144e-10		1.15756e-10		1.28306e-10
1.0637e-10		1.17225e-10		1.16156e-10		1.28519e-10
1.06486e-10		1.17265e-10		1.16321e-10		1.28568e-10
1.06692e-10		1.17341e-10		1.1641e-10		1.28606e-10
1.06934e-10		1.17466e-10		1.16586e-10		1.28638e-10
1.06999e-10		1.17541e-10		1.16624e-10		1.28844e-10
1.07109e-10		1.17604e-10		1.1669e-10		1.28886e-10
1.07241e-10		1.1763e-10		1.16705e-10		1.29064e-10
1.07244e-10		1.17735e-10		1.17001e-10		1.29077e-10
1.07519e-10		1.17864e-10		1.17213e-10		1.2911e-10
1.07532e-10		1.17877e-10		1.17291e-10		1.29248e-10
1.07877e-10		1.17888e-10		1.17514e-10		1.29269e-10
1.07952e-10		1.17901e-10		1.17547e-10		1.29283e-10
1.08053e-10		1.18127e-10		1.17931e-10		1.29307e-10
1.08097e-10		1.18248e-10		1.17979e-10		1.29419e-10
1.08168e-10		1.18405e-10		1.18193e-10		1.29496e-10
1.08682e-10		1.18463e-10		1.18286e-10		1.29551e-10
1.08782e-10		1.18497e-10		1.18328e-10		1.2956e-10
1.08838e-10		1.18502e-10		1.18355e-10		1.29606e-10
1.08938e-10		1.18554e-10		1.18427e-10		1.29656e-10
1.08982e-10		1.18604e-10		1.18444e-10		1.29687e-10
1.08987e-10		1.1871e-10		1.18517e-10		1.29764e-10
1.08993e-10		1.18788e-10		1.18616e-10		1.29797e-10
1.0919e-10		1.18797e-10		1.18629e-10		1.29813e-10
1.09264e-10		1.18809e-10		1.18686e-10		1.29868e-10
1.09333e-10		1.18862e-10		1.18732e-10		1.29934e-10
1.09434e-10		1.18909e-10		1.18747e-10		1.30039e-10
1.09453e-10		1.18966e-10		1.18762e-10		1.30156e-10
1.09537e-10		1.18967e-10		1.18813e-10		1.30208e-10
1.09566e-10		1.19107e-10		1.18858e-10		1.30422e-10
1.09587e-10		1.19162e-10		1.18919e-10		1.30607e-10
1.09619e-10		1.19314e-10		1.1901e-10		1.30619e-10
1.09898e-10		1.19436e-10		1.19685e-10		1.3069e-10
1.10163e-10		1.19491e-10		1.19722e-10		1.30733e-10
1.10207e-10		1.19506e-10		1.19729e-10		1.30891e-10
1.10443e-10		1.19507e-10		1.19736e-10		1.30891e-10
1.10482e-10		1.19665e-10		1.20029e-10		1.30896e-10
1.10503e-10		1.19801e-10		1.20143e-10		1.30899e-10
1.1078e-10		1.19815e-10		1.20145e-10		1.30932e-10
1.10786e-10		1.19852e-10		1.20163e-10		1.31447e-10
1.10834e-10		1.19875e-10		1.20163e-10		1.31497e-10
1.10857e-10		1.1999e-10		1.20264e-10		1.31551e-10
1.10911e-10		1.20244e-10		1.20317e-10		1.31568e-10
1.10945e-10		1.20526e-10		1.20394e-10		1.31638e-10
1.10955e-10		1.2072e-10		1.20461e-10		1.31639e-10
1.10987e-10		1.20734e-10		1.20468e-10		1.31679e-10
1.11051e-10		1.20814e-10		1.20507e-10		1.31687e-10
1.11157e-10		1.20826e-10		1.20564e-10		1.31757e-10
1.11278e-10		1.20862e-10		1.20635e-10		1.31804e-10
1.11424e-10		1.20877e-10		1.20652e-10		1.31906e-10
1.1151e-10		1.20885e-10		1.20854e-10		1.31916e-10
1.11629e-10		1.20913e-10		1.20905e-10		1.31966e-10
1.11666e-10		1.21284e-10		1.20979e-10		1.32166e-10
1.11695e-10		1.21299e-10		1.21097e-10		1.32168e-10
1.11703e-10		1.21323e-10		1.21109e-10		1.32177e-10
1.11832e-10		1.21476e-10		1.21136e-10		1.32227e-10
1.11891e-10		1.21503e-10		1.21189e-10		1.32321e-10
1.11909e-10		1.21709e-10		1.2126e-10		1.32371e-10
1.12077e-10		1.21776e-10		1.21277e-10		1.32378e-10
1.12165e-10		1.21818e-10		1.21285e-10		1.32455e-10
1.12197e-10		1.21921e-10		1.21411e-10		1.32499e-10
1.12545e-10		1.22004e-10		1.21411e-10		1.32513e-10
1.12601e-10		1.22016e-10		1.21441e-10		1.32548e-10
1.12672e-10		1.2203e-10		1.21628e-10		1.32577e-10
1.12712e-10		1.22043e-10		1.21638e-10		1.32656e-10
1.12746e-10		1.22056e-10		1.21682e-10		1.32721e-10
1.13064e-10		1.22171e-10		1.21754e-10		1.32762e-10
1.13066e-10		1.22213e-10		1.21832e-10		1.32809e-10
1.13097e-10		1.22319e-10		1.21945e-10		1.32881e-10
1.13182e-10		1.22755e-10		1.22024e-10		1.3296e-10
1.13385e-10		1.22814e-10		1.22047e-10		1.32993e-10
1.13394e-10		1.22874e-10		1.22352e-10		1.3302e-10
1.13428e-10		1.22921e-10		1.22415e-10		1.33289e-10
1.13433e-10		1.22944e-10		1.22489e-10		1.33401e-10
1.13479e-10		1.23017e-10		1.22497e-10		1.33433e-10
1.13544e-10		1.23055e-10		1.22506e-10		1.33449e-10
1.13736e-10		1.23163e-10		1.22509e-10		1.3348e-10
1.13764e-10		1.23282e-10		1.22521e-10		1.33508e-10
1.13905e-10		1.23428e-10		1.22612e-10		1.33529e-10
1.13976e-10		1.23466e-10		1.22658e-10		1.33625e-10
1.13978e-10		1.23479e-10		1.22671e-10		1.33682e-10
1.14051e-10		1.23747e-10		1.22692e-10		1.33688e-10
1.14146e-10		1.239e-10		1.22764e-10		1.33791e-10
1.14167e-10		1.2394e-10		1.22786e-10		1.34162e-10
1.14169e-10		1.23984e-10		1.22806e-10		1.34182e-10
1.14221e-10		1.24134e-10		1.23416e-10		1.34234e-10
1.14231e-10		1.24284e-10		1.23507e-10		1.34344e-10
1.14253e-10		1.24341e-10		1.23526e-10		1.34361e-10
1.14261e-10		1.24353e-10		1.23544e-10		1.34449e-10
1.14289e-10		1.24549e-10		1.23549e-10		1.34502e-10
1.1434e-10		1.24847e-10		1.23651e-10		1.34532e-10
1.14408e-10		1.25057e-10		1.2373e-10		1.34533e-10
1.14435e-10		1.25086e-10		1.23853e-10		1.34545e-10
1.14551e-10		1.2509e-10		1.23872e-10		1.34722e-10
1.14729e-10		1.25131e-10		1.2396e-10		1.34735e-10
1.14729e-10		1.25259e-10		1.24067e-10		1.34772e-10
1.14855e-10		1.25349e-10		1.24176e-10		1.34855e-10
1.14881e-10		1.25386e-10		1.24208e-10		1.34907e-10
1.1489e-10		1.25415e-10		1.24314e-10		1.35e-10
1.14919e-10		1.25426e-10		1.24352e-10		1.35181e-10
1.14953e-10		1.25546e-10		1.24614e-10		1.35312e-10
1.14956e-10		1.25614e-10		1.24641e-10		1.35392e-10
1.151e-10		1.2587e-10		1.2469e-10		1.35892e-10
1.15181e-10		1.25878e-10		1.24707e-10		1.35918e-10
1.15187e-10		1.26092e-10		1.24774e-10		1.36114e-10
1.15264e-10		1.26104e-10		1.24846e-10		1.36148e-10
1.15267e-10		1.26344e-10		1.2493e-10		1.36171e-10
1.1536e-10		1.26576e-10		1.25139e-10		1.36177e-10
1.15531e-10		1.26627e-10		1.25146e-10		1.36238e-10
1.15583e-10		1.26744e-10		1.25299e-10		1.36274e-10
1.1563e-10		1.26836e-10		1.25418e-10		1.36619e-10
1.15978e-10		1.26878e-10		1.25439e-10		1.3662e-10
1.16064e-10		1.26905e-10		1.25596e-10		1.36631e-10
1.16074e-10		1.27152e-10		1.25602e-10		1.36642e-10
1.16154e-10		1.27295e-10		1.25615e-10		1.36716e-10
1.16256e-10		1.27337e-10		1.25615e-10		1.36756e-10
1.16339e-10		1.27707e-10		1.25844e-10		1.36776e-10
1.16531e-10		1.27734e-10		1.25854e-10		1.36867e-10
1.16543e-10		1.27756e-10		1.26018e-10		1.36882e-10
1.16564e-10		1.27768e-10		1.26021e-10		1.36997e-10
1.16647e-10		1.27924e-10		1.26098e-10		1.37054e-10
1.16648e-10		1.28095e-10		1.26299e-10		1.37102e-10
1.16691e-10		1.28203e-10		1.26332e-10		1.37135e-10
1.16932e-10		1.28365e-10		1.26468e-10		1.37182e-10
1.16943e-10		1.28372e-10		1.26547e-10		1.37198e-10
1.17238e-10		1.2839e-10		1.26586e-10		1.37241e-10
1.17335e-10		1.2843e-10		1.26642e-10		1.37242e-10
1.17391e-10		1.28437e-10		1.26665e-10		1.37424e-10
1.17401e-10		1.28505e-10		1.26707e-10		1.37439e-10
1.17427e-10		1.28519e-10		1.27086e-10		1.3754e-10
1.17428e-10		1.28609e-10		1.27287e-10		1.37555e-10
1.17449e-10		1.28652e-10		1.27459e-10		1.37576e-10
1.17477e-10		1.28936e-10		1.27506e-10		1.37624e-10
1.17565e-10		1.29033e-10		1.27858e-10		1.37654e-10
1.17569e-10		1.29165e-10		1.27967e-10		1.37751e-10
1.17706e-10		1.29323e-10		1.28067e-10		1.37801e-10
1.1771e-10		1.2941e-10		1.28068e-10		1.37817e-10
1.17762e-10		1.29501e-10		1.28154e-10		1.37871e-10
1.17816e-10		1.29751e-10		1.28168e-10		1.38002e-10
1.17833e-10		1.29872e-10		1.28262e-10		1.38022e-10
1.17877e-10		1.29887e-10		1.28701e-10		1.3805e-10
1.17891e-10		1.29961e-10		1.28979e-10		1.38096e-10
1.17892e-10		1.30516e-10		1.28987e-10		1.38437e-10
1.18079e-10		1.30621e-10		1.29003e-10		1.38604e-10
1.18092e-10		1.30663e-10		1.29052e-10		1.38679e-10
1.18217e-10		1.3073e-10		1.29075e-10		1.38797e-10
1.18306e-10		1.30848e-10		1.29127e-10		1.38984e-10
1.18358e-10		1.30859e-10		1.29188e-10		1.39014e-10
1.18531e-10		1.31451e-10		1.29199e-10		1.39015e-10
1.1855e-10		1.31699e-10		1.29335e-10		1.39059e-10
1.18597e-10		1.3171e-10		1.29372e-10		1.39064e-10
1.18622e-10		1.3193e-10		1.29389e-10		1.39263e-10
1.18662e-10		1.32515e-10		1.295e-10		1.39269e-10
1.18912e-10		1.32575e-10		1.29565e-10		1.39667e-10
1.18912e-10		1.32675e-10		1.29568e-10		1.3967e-10
1.19032e-10		1.33079e-10		1.29667e-10		1.39694e-10
1.19141e-10		1.33155e-10		1.29791e-10		1.39767e-10
1.19187e-10		1.33187e-10		1.29838e-10		1.39826e-10
1.19269e-10		1.33219e-10		1.29855e-10		1.39865e-10
1.19335e-10		1.33311e-10		1.29929e-10		1.39965e-10
1.19368e-10		1.33334e-10		1.29943e-10		1.40308e-10
1.19395e-10		1.33543e-10		1.30156e-10		1.40358e-10
1.19624e-10		1.33781e-10		1.30442e-10		1.40607e-10
1.19653e-10		1.33815e-10		1.3067e-10		1.40638e-10
1.19845e-10		1.33994e-10		1.30708e-10		1.40659e-10
1.19899e-10		1.34104e-10		1.30788e-10		1.40713e-10
1.19977e-10		1.3434e-10		1.30791e-10		1.40812e-10
1.20027e-10		1.34586e-10		1.30939e-10		1.40839e-10
1.20043e-10		1.34906e-10		1.31e-10		1.40865e-10
1.20105e-10		1.35023e-10		1.31183e-10		1.40888e-10
1.20493e-10		1.35042e-10		1.31209e-10		1.40911e-10
1.20495e-10		1.35072e-10		1.31383e-10		1.41009e-10
1.20818e-10		1.35148e-10		1.31408e-10		1.41071e-10
1.20898e-10		1.354e-10		1.31443e-10		1.41073e-10
1.21005e-10		1.35858e-10		1.31604e-10		1.41118e-10
1.21056e-10		1.36571e-10		1.31626e-10		1.41225e-10
1.2108e-10		1.36804e-10		1.31771e-10		1.41246e-10
1.21253e-10		1.37386e-10		1.31833e-10		1.41311e-10
1.21274e-10		1.37496e-10		1.32024e-10		1.41377e-10
1.21404e-10		1.37523e-10		1.32076e-10		1.41478e-10
1.21486e-10		1.38587e-10		1.32128e-10		1.41483e-10
1.21546e-10		1.38598e-10		1.32223e-10		1.4154e-10
1.21573e-10		1.38971e-10		1.32367e-10		1.41543e-10
1.21661e-10		1.39358e-10		1.32384e-10		1.41575e-10
1.21686e-10		1.39385e-10		1.32455e-10		1.41844e-10
1.21702e-10		1.40489e-10		1.32466e-10		1.42243e-10
1.21852e-10		1.40635e-10		1.32479e-10		1.42283e-10
1.21919e-10		1.41686e-10		1.32537e-10		1.42467e-10
1.21978e-10		1.45829e-10		1.32645e-10		1.42559e-10
1.22146e-10		1.77721e-10		1.32664e-10		1.42604e-10
1.22333e-10		2.13702e-10		1.32665e-10		1.427e-10
1.22385e-10		2.27861e-10		1.32984e-10		1.42852e-10
1.22412e-10		2.34547e-10		1.3303e-10		1.42902e-10
1.22547e-10		2.38666e-10		1.3319e-10		1.42973e-10
1.22768e-10		2.39973e-10		1.33221e-10		1.43062e-10
1.22862e-10				1.33355e-10		1.43103e-10
1.2299e-10				1.33449e-10		1.43345e-10
1.23107e-10				1.3367e-10		1.43392e-10
1.23654e-10				1.33686e-10		1.43463e-10
1.23721e-10				1.33699e-10		1.43469e-10
1.2377e-10				1.33732e-10		1.43657e-10
1.23786e-10				1.33832e-10		1.43721e-10
1.23788e-10				1.33927e-10		1.43834e-10
1.23855e-10				1.34015e-10		1.43894e-10
1.2387e-10				1.34337e-10		1.43968e-10
1.23994e-10				1.34366e-10		1.43988e-10
1.24015e-10				1.34752e-10		1.43998e-10
1.24326e-10				1.34868e-10		1.44112e-10
1.24446e-10				1.35091e-10		1.44244e-10
1.24465e-10				1.35253e-10		1.44298e-10
1.24512e-10				1.35293e-10		1.44346e-10
1.24588e-10				1.35414e-10		1.44451e-10
1.24751e-10				1.35572e-10		1.44492e-10
1.24985e-10				1.35881e-10		1.44581e-10
1.25043e-10				1.35898e-10		1.44761e-10
1.25053e-10				1.35931e-10		1.44864e-10
1.25609e-10				1.36398e-10		1.44927e-10
1.25668e-10				1.36422e-10		1.4496e-10
1.2586e-10				1.36732e-10		1.45218e-10
1.2598e-10				1.36773e-10		1.45273e-10
1.26299e-10				1.36982e-10		1.45316e-10
1.26379e-10				1.37105e-10		1.45317e-10
1.26853e-10				1.37271e-10		1.45389e-10
1.27004e-10				1.37325e-10		1.45562e-10
1.27217e-10				1.37557e-10		1.45842e-10
1.27319e-10				1.37678e-10		1.4597e-10
1.27645e-10				1.37863e-10		1.45999e-10
1.27955e-10				1.3788e-10		1.46048e-10
1.28042e-10				1.37933e-10		1.46052e-10
1.28148e-10				1.38498e-10		1.46097e-10
1.28207e-10				1.38793e-10		1.46111e-10
1.28396e-10				1.3892e-10		1.46254e-10
1.28469e-10				1.38982e-10		1.46301e-10
1.29082e-10				1.39373e-10		1.46337e-10
1.29172e-10				1.39532e-10		1.46458e-10
1.2959e-10				1.39647e-10		1.46481e-10
1.29724e-10				1.39857e-10		1.46595e-10
1.29731e-10				1.40888e-10		1.46762e-10
1.29775e-10				1.40919e-10		1.4681e-10
1.30267e-10				1.41072e-10		1.47e-10
1.30796e-10				1.41443e-10		1.47012e-10
1.31135e-10				1.41769e-10		1.47065e-10
1.31478e-10				1.41811e-10		1.47104e-10
1.31585e-10				1.42312e-10		1.47182e-10
1.31772e-10				1.42617e-10		1.47239e-10
1.31853e-10				1.42648e-10		1.47407e-10
1.31905e-10				1.42886e-10		1.47562e-10
1.31987e-10				1.43208e-10		1.47803e-10
1.32093e-10				1.43263e-10		1.48316e-10
1.32119e-10				1.45405e-10		1.48356e-10
1.32173e-10				1.45509e-10		1.48372e-10
1.32829e-10				1.46725e-10		1.48593e-10
1.32897e-10				1.47085e-10		1.48659e-10
1.33585e-10				1.47826e-10		1.48689e-10
1.33926e-10				1.48155e-10		1.48798e-10
1.3393e-10				1.51717e-10		1.48987e-10
1.34632e-10						1.49028e-10
1.34923e-10						1.49183e-10
1.42128e-10						1.49485e-10
1.4322e-10						1.49781e-10
						1.5024e-10
						1.50269e-10
						1.51017e-10
						1.51087e-10
						1.51249e-10
						1.51253e-10
						1.51417e-10
						1.51481e-10
						1.51572e-10
						1.51684e-10
						1.51715e-10
						1.51733e-10
						1.51997e-10
						1.52236e-10
						1.52781e-10
						1.52808e-10
						1.52968e-10
						1.52975e-10
						1.5395e-10
						1.54375e-10
						1.54959e-10
						1.54994e-10
						1.5522e-10
						1.55633e-10
						1.55662e-10
						1.5626e-10
						1.56697e-10
						1.5744e-10
						1.57611e-10
						1.57794e-10
						1.57944e-10
						1.58862e-10
						1.5933e-10
						1.60913e-10
						1.62248e-10
						1.65579e-10
						1.6632e-10
						1.75425e-10
						1.82203e-10
						1.93665e-10
						1.95537e-10
						1.96232e-10
						2.00128e-10
						2.01464e-10
						2.03083e-10
						2.03299e-10
						2.06635e-10
						2.14041e-10
						2.14599e-10
						2.22385e-10
						2.44422e-10
						2.50529e-10
						2.5362e-10
						2.65859e-10

## Sheet: Figure_1f
100 nm/s			400 nm/s				800 nm/s			3200 nm/s				Low force population
Loading rate [N/s]	Rupture force [N]		Loading rate [N/s]	Rupture force [N]			Loading rate [N/s]	Rupture force [N]		Loading rate [N/s]	Rupture force [N]			Loading rate [nN/s]	Force [pN]	Standard deviation of loading rate [nN/s]	Standard deviation of force [pN]
4.73533e-11	2.31635e-11		5.03323e-10	3.65172e-11			2.09611e-09	4.05094e-11		1.12837e-08	4.91656e-11			0.39626	84.8224	0.07825	7.80769
1.39141e-10	2.63485e-11		9.11019e-10	3.88838e-11			3.11567e-09	6.14534e-11		1.17458e-08	5.48365e-11			1.79358	86.4005	0.32198	9.11616
2.28511e-10	3.10194e-11		8.45453e-10	5.02201e-11			3.3446e-09	6.50543e-11		1.58277e-08	6.12457e-11			3.72252	88.1307	0.57343	9.10839
2.10849e-10	3.42291e-11		1.2249e-09	5.41465e-11			2.63989e-09	6.53128e-11		9.1844e-09	7.12493e-11			17.1184	96.7341	3.57714	10.9722
2.20487e-10	3.64606e-11		1.25871e-09	5.88164e-11			2.20228e-09	6.62463e-11		1.25193e-08	7.35655e-11
1.70365e-10	5.09759e-11		1.53269e-09	6.11837e-11			3.122e-09	6.65526e-11		1.25424e-08	7.41525e-11			High force population
3.31914e-10	6.32352e-11		1.4024e-09	6.15906e-11			3.6176e-09	6.79656e-11		1.47565e-08	7.45386e-11			Loading rate [nN/s]	Force [pN]	Standard deviation of loading rate [nN/s]	Standard deviation of force [pN]
1.6133e-10	6.39056e-11		1.51908e-09	6.22495e-11			3.38439e-09	6.9486e-11		1.63955e-08	7.5889e-11			0.52825	114.247	0.08613	9.92701
3.09545e-10	6.5034e-11		1.5933e-09	6.368e-11			3.31108e-09	6.96595e-11		1.5148e-08	7.59414e-11			2.41225	120.404	0.44279	9.85559
2.63143e-10	6.55588e-11		1.63147e-09	6.53436e-11			3.55512e-09	7.04135e-11		1.29693e-08	7.64018e-11			4.96203	124.279	0.7878	10.3346
2.9956e-10	6.76449e-11		1.40011e-09	6.59394e-11			2.77247e-09	7.05146e-11		1.71329e-08	7.84587e-11			22.4152	135.678	4.43013	10.8714
3.54372e-10	6.95385e-11		1.74232e-09	6.66827e-11			3.31701e-09	7.09947e-11		1.37552e-08	7.87482e-11
3.37733e-10	6.96219e-11		1.65387e-09	6.78086e-11			2.66264e-09	7.16526e-11		1.05791e-08	7.89483e-11
3.11853e-10	6.98169e-11		1.67813e-09	7.02833e-11			2.70046e-09	7.19489e-11		1.2776e-08	7.96698e-11
4.12051e-10	6.98476e-11		1.65365e-09	7.03233e-11			3.75653e-09	7.19566e-11		1.30787e-08	8.01322e-11
5.03781e-10	7.00174e-11		1.11583e-09	7.11407e-11			2.71735e-09	7.20347e-11		1.86159e-08	8.01817e-11
3.08095e-10	7.1387e-11		1.72758e-09	7.13145e-11			4.03849e-09	7.24159e-11		1.61325e-08	8.0438e-11
3.46271e-10	7.18564e-11		1.83843e-09	7.24151e-11			3.17872e-09	7.292e-11		1.19597e-08	8.0567e-11
3.89267e-10	7.30279e-11		1.80852e-09	7.3201e-11			3.95545e-09	7.31661e-11		1.45646e-08	8.07704e-11
4.15e-10	7.30954e-11		1.98919e-09	7.32978e-11			2.98407e-09	7.35725e-11		1.50757e-08	8.07787e-11
3.4478e-10	7.3712e-11		1.93806e-09	7.44657e-11			3.56839e-09	7.35834e-11		1.53985e-08	8.12593e-11
3.55318e-10	7.40289e-11		1.50065e-09	7.4867e-11			3.07338e-09	7.37677e-11		2.39763e-08	8.14999e-11
4.02387e-10	7.44458e-11		1.60517e-09	7.50058e-11			2.84509e-09	7.50513e-11		1.85263e-08	8.17288e-11
3.28577e-10	7.46836e-11		1.4524e-09	7.50687e-11			3.56136e-09	7.52896e-11		1.97893e-08	8.26476e-11
2.80005e-10	7.49954e-11		1.34499e-09	7.56141e-11			3.57658e-09	7.53491e-11		1.81477e-08	8.28642e-11
3.94603e-10	7.50706e-11		9.5696e-10	7.5681e-11			3.68488e-09	7.65799e-11		1.27419e-08	8.30797e-11
4.84192e-10	7.51939e-11		1.56468e-09	7.67889e-11			2.68726e-09	7.68875e-11		1.11094e-08	8.3159e-11
3.64592e-10	7.56448e-11		1.77073e-09	7.68397e-11			2.53974e-09	7.72937e-11		2.34607e-08	8.36775e-11
2.85319e-10	7.59661e-11		1.59166e-09	7.69827e-11			3.40565e-09	7.75363e-11		1.65036e-08	8.39146e-11
3.88771e-10	7.60219e-11		1.44317e-09	7.70625e-11			3.44654e-09	7.75376e-11		1.6654e-08	8.49285e-11
4.86867e-10	7.61185e-11		1.07393e-09	7.7414e-11			4.28583e-09	7.75929e-11		1.9887e-08	8.52287e-11
4.14756e-10	7.64075e-11		1.95111e-09	7.74462e-11			3.21322e-09	7.81259e-11		2.01988e-08	8.53398e-11
4.54353e-10	7.64937e-11		1.87676e-09	7.7633e-11			3.81997e-09	7.85322e-11		1.54369e-08	8.5473e-11
4.45572e-10	7.66213e-11		1.78166e-09	7.77639e-11			3.04315e-09	7.86271e-11		1.5567e-08	8.55302e-11
4.01108e-10	7.68346e-11		1.62715e-09	7.77674e-11			3.39442e-09	7.89125e-11		1.33031e-08	8.5683e-11
2.1369e-10	7.68578e-11		1.3838e-09	7.8077e-11			2.70733e-09	7.93846e-11		1.25014e-08	8.58872e-11
3.32429e-10	7.69868e-11		1.87233e-09	7.82897e-11			2.94668e-09	7.94334e-11		1.79435e-08	8.60371e-11
2.83193e-10	7.69944e-11		1.71105e-09	7.82937e-11			3.85965e-09	7.94692e-11		1.90679e-08	8.61345e-11
3.64845e-10	7.76022e-11		1.28759e-09	7.83202e-11			3.89417e-09	8.03213e-11		1.36806e-08	8.62542e-11
4.05369e-10	7.78029e-11		1.79069e-09	7.85363e-11			4.11209e-09	8.05431e-11		2.16322e-08	8.62623e-11
3.21567e-10	7.7871e-11		1.59393e-09	7.87315e-11			3.56941e-09	8.06955e-11		9.31746e-09	8.64393e-11
3.76916e-10	7.79898e-11		1.59372e-09	7.87746e-11			4.68553e-09	8.07419e-11		1.99729e-08	8.70071e-11
3.61654e-10	7.81499e-11		1.53789e-09	7.91288e-11			3.09819e-09	8.09063e-11		1.98223e-08	8.70738e-11
4.37219e-10	7.83696e-11		1.24736e-09	7.91959e-11			4.41822e-09	8.09431e-11		1.79472e-08	8.70788e-11
3.74941e-10	7.84221e-11		1.84036e-09	7.94559e-11			3.12098e-09	8.09609e-11		2.14269e-08	8.74991e-11
4.45767e-10	7.84236e-11		2.40963e-09	7.95021e-11			2.90592e-09	8.11277e-11		1.56896e-08	8.77992e-11
3.91657e-10	7.86257e-11		2.2522e-09	7.97101e-11			3.34649e-09	8.13137e-11		2.1684e-08	8.8078e-11
4.21163e-10	7.88137e-11		1.91218e-09	7.97619e-11			2.89207e-09	8.13547e-11		1.6363e-08	8.83161e-11
3.73855e-10	7.89087e-11		2.04353e-09	8.02144e-11			2.60476e-09	8.14716e-11		1.98871e-08	8.84642e-11
4.02398e-10	7.89341e-11		1.79548e-09	8.03325e-11			2.4727e-09	8.1545e-11		1.81679e-08	8.87157e-11
3.47295e-10	7.91724e-11		1.1767e-09	8.04457e-11			3.82557e-09	8.19204e-11		1.23152e-08	8.90277e-11
3.99561e-10	7.92262e-11		1.72491e-09	8.07015e-11			4.00759e-09	8.19574e-11		1.90662e-08	8.91043e-11
3.49121e-10	7.93476e-11		1.73684e-09	8.08178e-11			4.22939e-09	8.20732e-11		1.4079e-08	8.91842e-11
2.94416e-10	7.93602e-11		1.93396e-09	8.11476e-11			3.57975e-09	8.2081e-11		1.53934e-08	8.94e-11
4.23011e-10	7.94841e-11		1.95305e-09	8.11493e-11			4.23192e-09	8.21073e-11		7.93852e-09	8.96615e-11
4.13778e-10	7.95182e-11		1.71833e-09	8.16608e-11			4.5335e-09	8.21911e-11		1.2047e-08	8.98927e-11
3.85825e-10	7.98011e-11		1.46501e-09	8.17034e-11			3.24575e-09	8.21923e-11		1.23667e-08	9.00785e-11
4.74475e-10	7.98434e-11		1.39863e-09	8.1886e-11			3.17508e-09	8.24538e-11		8.15637e-09	9.0265e-11
3.87434e-10	7.98498e-11		1.40792e-09	8.18892e-11			3.74924e-09	8.29196e-11		2.05396e-08	9.05608e-11
4.27922e-10	7.99167e-11		1.57931e-09	8.19642e-11			3.9415e-09	8.29865e-11		1.79124e-08	9.09281e-11
4.99584e-10	7.99344e-11		2.08548e-09	8.22066e-11			3.93977e-09	8.29976e-11		1.71421e-08	9.13001e-11
4.0726e-10	7.99429e-11		1.75152e-09	8.22843e-11			3.44231e-09	8.30355e-11		1.36293e-08	9.15325e-11
3.13235e-10	7.99901e-11		2.1361e-09	8.23126e-11			3.67725e-09	8.30685e-11		1.72145e-08	9.1643e-11
4.16782e-10	8.00518e-11		2.02344e-09	8.25101e-11			3.54589e-09	8.31572e-11		1.46144e-08	9.17996e-11
3.96377e-10	8.01338e-11		1.84839e-09	8.25277e-11			3.63053e-09	8.33151e-11		1.45011e-08	9.18174e-11
4.0156e-10	8.01666e-11		1.86811e-09	8.26962e-11			3.76511e-09	8.3426e-11		1.58427e-08	9.18481e-11
3.45648e-10	8.03182e-11		1.6741e-09	8.27328e-11			3.31128e-09	8.34282e-11		1.91721e-08	9.21289e-11
3.74613e-10	8.03495e-11		2.21844e-09	8.27512e-11			4.03428e-09	8.36923e-11		1.80821e-08	9.21329e-11
4.05988e-10	8.04825e-11		2.09596e-09	8.28599e-11			3.96751e-09	8.38915e-11		1.45628e-08	9.22469e-11
4.07922e-10	8.06789e-11		1.88406e-09	8.31364e-11			3.84553e-09	8.40132e-11		1.70971e-08	9.23512e-11
3.87851e-10	8.07256e-11		1.91543e-09	8.31812e-11			3.21202e-09	8.41355e-11		2.05035e-08	9.24563e-11
5.15801e-10	8.08981e-11		1.93109e-09	8.34888e-11			3.89409e-09	8.41598e-11		1.58454e-08	9.3035e-11
3.8953e-10	8.09597e-11		1.49728e-09	8.38017e-11			4.05546e-09	8.42274e-11		1.84636e-08	9.30777e-11
3.94931e-10	8.09788e-11		1.77878e-09	8.38576e-11			3.91895e-09	8.42767e-11		1.85707e-08	9.34945e-11
4.7127e-10	8.11064e-11		1.95181e-09	8.38817e-11			3.31791e-09	8.45148e-11		1.65817e-08	9.3712e-11
3.21939e-10	8.12344e-11		1.83448e-09	8.40877e-11			2.55889e-09	8.46223e-11		1.99647e-08	9.38771e-11
3.66527e-10	8.12479e-11		1.70796e-09	8.40955e-11			3.60224e-09	8.464e-11		1.42737e-08	9.39023e-11
4.14161e-10	8.14067e-11		1.51405e-09	8.45481e-11			4.43171e-09	8.47154e-11		1.91782e-08	9.45309e-11
3.97997e-10	8.15445e-11		2.1432e-09	8.47334e-11			3.13496e-09	8.47724e-11		1.87673e-08	9.45379e-11
4.4323e-10	8.16914e-11		1.75267e-09	8.48973e-11			3.75332e-09	8.49054e-11		1.78113e-08	9.45772e-11
4.38896e-10	8.16956e-11		1.67981e-09	8.50587e-11			5.09981e-09	8.49734e-11		2.62324e-08	9.48202e-11
3.2681e-10	8.17233e-11		2.0478e-09	8.56212e-11			4.26459e-09	8.50629e-11		1.35564e-08	9.48335e-11
3.98498e-10	8.18464e-11		1.48515e-09	8.57701e-11			3.7745e-09	8.50884e-11		1.91275e-08	9.49001e-11
4.22122e-10	8.19916e-11		2.35542e-09	8.5828e-11			3.34005e-09	8.51242e-11		1.63721e-08	9.49326e-11
3.1213e-10	8.21047e-11		1.95173e-09	8.59363e-11			4.4777e-09	8.514e-11		1.46373e-08	9.50493e-11
3.83716e-10	8.21117e-11		1.95242e-09	8.62149e-11			3.11918e-09	8.53221e-11		1.56505e-08	9.51548e-11
3.30706e-10	8.21809e-11		2.17661e-09	8.62461e-11			4.2468e-09	8.55175e-11		1.67795e-08	9.52932e-11
3.3127e-10	8.22119e-11		1.94346e-09	8.64801e-11			3.47467e-09	8.58015e-11		1.64152e-08	9.52969e-11
4.42107e-10	8.2239e-11		1.77535e-09	8.65532e-11			4.59989e-09	8.60979e-11		1.6427e-08	9.53369e-11
5.31044e-10	8.22424e-11		1.75763e-09	8.66207e-11			3.72503e-09	8.61113e-11		1.84045e-08	9.53496e-11
3.39693e-10	8.24098e-11		2.28821e-09	8.67383e-11			3.5636e-09	8.61431e-11		2.13976e-08	9.53599e-11
3.93478e-10	8.25083e-11		1.80118e-09	8.68982e-11			2.82815e-09	8.62342e-11		1.90903e-08	9.5653e-11
3.9051e-10	8.28564e-11		2.23715e-09	8.69946e-11			4.20141e-09	8.6453e-11		1.78956e-08	9.6166e-11
4.33025e-10	8.29829e-11		2.09801e-09	8.71049e-11			4.05197e-09	8.67656e-11		2.15254e-08	9.63887e-11
4.46447e-10	8.30285e-11		1.98362e-09	8.71096e-11			4.30765e-09	8.6907e-11		1.48698e-08	9.64375e-11
4.12216e-10	8.31917e-11		1.96958e-09	8.71277e-11			4.16073e-09	8.69524e-11		1.68712e-08	9.69612e-11
3.65032e-10	8.35502e-11		1.92457e-09	8.72435e-11			2.41179e-09	8.69804e-11		1.42951e-08	9.69663e-11
3.99719e-10	8.37939e-11		2.32654e-09	8.7337e-11			4.00539e-09	8.70624e-11		2.67232e-08	9.70362e-11
3.97037e-10	8.38022e-11		2.29415e-09	8.74249e-11			4.30528e-09	8.71792e-11		2.37626e-08	9.70586e-11
3.51858e-10	8.39912e-11		1.59443e-09	8.74931e-11			4.27397e-09	8.72063e-11		1.38949e-08	9.71883e-11
3.19791e-10	8.41286e-11		2.1108e-09	8.75632e-11			4.19981e-09	8.72182e-11		1.66375e-08	9.72248e-11
4.84974e-10	8.42516e-11		1.86772e-09	8.75942e-11			3.52199e-09	8.7248e-11		1.56107e-08	9.74177e-11
4.21494e-10	8.44312e-11		2.32106e-09	8.76203e-11			3.63292e-09	8.75007e-11		1.34836e-08	9.74429e-11
4.26231e-10	8.47598e-11		1.72107e-09	8.76636e-11			3.81264e-09	8.75245e-11		1.76295e-08	9.77201e-11
3.74381e-10	8.47687e-11		2.1509e-09	8.76984e-11			4.01928e-09	8.75719e-11		2.04175e-08	9.78295e-11
3.87107e-10	8.49635e-11		1.57326e-09	8.79829e-11			3.55133e-09	8.75721e-11		1.44109e-08	9.80802e-11
2.59991e-10	8.50665e-11		1.9241e-09	8.80615e-11			3.53296e-09	8.76005e-11		1.72366e-08	9.80889e-11
3.22558e-10	8.51341e-11		1.82862e-09	8.8107e-11			4.62809e-09	8.76477e-11		1.72214e-08	9.81157e-11
4.77109e-10	8.56245e-11		1.49155e-09	8.86025e-11			4.48338e-09	8.77419e-11		1.41537e-08	9.82898e-11
4.31847e-10	8.57139e-11		1.76351e-09	8.95035e-11			3.84751e-09	8.78588e-11		1.80818e-08	9.84606e-11
4.08422e-10	8.57284e-11		1.75713e-09	8.95098e-11			3.25629e-09	8.79221e-11		1.88538e-08	9.88596e-11
4.40777e-10	8.57889e-11		1.84891e-09	8.97211e-11			3.72326e-09	8.80792e-11		1.57287e-08	9.91409e-11
5.69856e-10	8.5809e-11		1.70656e-09	8.98896e-11			3.89096e-09	8.83017e-11		1.51067e-08	9.92034e-11
4.34394e-10	8.58287e-11		2.25057e-09	8.99121e-11			4.04446e-09	8.83216e-11		1.70549e-08	9.92888e-11
3.79157e-10	8.5835e-11		1.90899e-09	9.00167e-11			4.18875e-09	8.88007e-11		1.74172e-08	9.93621e-11
3.67654e-10	8.58574e-11		1.36272e-09	9.0092e-11			3.36399e-09	8.88324e-11		1.61166e-08	9.96904e-11
3.89369e-10	8.58859e-11		1.28574e-09	9.01662e-11			4.81606e-09	8.89577e-11		1.55584e-08	9.97442e-11
4.52492e-10	8.59148e-11		1.98728e-09	9.0224e-11			3.90043e-09	8.90233e-11		1.72791e-08	9.99603e-11
4.453e-10	8.59908e-11		1.76159e-09	9.02352e-11			3.36627e-09	8.90867e-11		2.07391e-08	9.99673e-11
3.71117e-10	8.60518e-11		1.7779e-09	9.02915e-11			3.53657e-09	8.91457e-11		1.62074e-08	1.0001e-10
3.76372e-10	8.61613e-11		2.1228e-09	9.0353e-11			3.86674e-09	8.92611e-11		1.71855e-08	1.0003e-10
3.77648e-10	8.63853e-11		2.20978e-09	9.04441e-11			4.51842e-09	8.93435e-11		1.82057e-08	1.00141e-10
4.49984e-10	8.64786e-11		2.0055e-09	9.04581e-11			2.89629e-09	8.94251e-11		2.10788e-08	1.00225e-10
4.28979e-10	8.65745e-11		1.83585e-09	9.07401e-11			4.586e-09	8.96696e-11		1.73873e-08	1.00284e-10
3.13203e-10	8.65945e-11		1.87901e-09	9.09655e-11			3.65195e-09	9.00942e-11		1.28195e-08	1.00456e-10
4.98854e-10	8.67207e-11		1.44216e-09	9.13925e-11			3.33382e-09	9.01298e-11		1.33595e-08	1.00663e-10
4.92646e-10	8.67287e-11		2.12521e-09	9.144e-11			4.62649e-09	9.02283e-11		1.76459e-08	1.00701e-10
3.87089e-10	8.67925e-11		1.95696e-09	9.20136e-11			3.96903e-09	9.03282e-11		2.22519e-08	1.00777e-10
5.13628e-10	8.68358e-11		1.81681e-09	9.20628e-11			3.37124e-09	9.04125e-11		1.9189e-08	1.01096e-10
2.4557e-10	8.68608e-11		1.67842e-09	9.21617e-11			3.82269e-09	9.04166e-11		1.0333e-08	1.01157e-10
4.73134e-10	8.69301e-11		1.92035e-09	9.23471e-11			3.87876e-09	9.04465e-11		2.18985e-08	1.01253e-10
5.41587e-10	8.69634e-11		1.8973e-09	9.23708e-11			3.05754e-09	9.04895e-11		1.41679e-08	1.0137e-10
3.74253e-10	8.70627e-11		1.78193e-09	9.23753e-11			2.88104e-09	9.05856e-11		1.75322e-08	1.01634e-10
4.04514e-10	8.73113e-11		2.15058e-09	9.24478e-11			3.71879e-09	9.05946e-11		2.01732e-08	1.01737e-10
4.0795e-10	8.76487e-11		2.07375e-09	9.25724e-11			3.6664e-09	9.06141e-11		2.2677e-08	1.01888e-10
4.29297e-10	8.77977e-11		1.59632e-09	9.27111e-11			3.72454e-09	9.06974e-11		1.76575e-08	1.01911e-10
3.89802e-10	8.80797e-11		1.77105e-09	9.29589e-11			4.35832e-09	9.1219e-11		1.26467e-08	1.02135e-10
4.80292e-10	8.8101e-11		2.06693e-09	9.32171e-11			3.84597e-09	9.13235e-11		1.83079e-08	1.02644e-10
4.16336e-10	8.81957e-11		1.93344e-09	9.32427e-11			4.00763e-09	9.14603e-11		1.77317e-08	1.02958e-10
4.78818e-10	8.82623e-11		1.86065e-09	9.32705e-11			3.95631e-09	9.17466e-11		1.56346e-08	1.02996e-10
3.80517e-10	8.83045e-11		1.79297e-09	9.3311e-11			3.96023e-09	9.17486e-11		1.64297e-08	1.033e-10
3.48304e-10	8.83531e-11		1.9984e-09	9.42222e-11			3.39557e-09	9.17759e-11		1.98411e-08	1.03546e-10
4.04109e-10	8.8376e-11		1.72343e-09	9.42933e-11			3.9286e-09	9.19503e-11		1.91477e-08	1.0365e-10
3.67359e-10	8.84194e-11		2.17715e-09	9.45375e-11			3.17278e-09	9.20179e-11		1.73726e-08	1.03833e-10
4.58732e-10	8.85371e-11		1.94529e-09	9.45559e-11			3.83698e-09	9.20245e-11		2.0352e-08	1.03859e-10
4.35493e-10	8.85637e-11		1.78162e-09	9.46461e-11			4.05109e-09	9.2424e-11		1.58375e-08	1.04211e-10
4.23105e-10	8.86307e-11		1.95201e-09	9.47147e-11			3.88693e-09	9.26175e-11		1.59699e-08	1.04473e-10
4.0313e-10	8.86836e-11		1.84199e-09	9.47961e-11			4.07201e-09	9.26589e-11		6.84013e-09	1.04502e-10
5.41997e-10	8.89384e-11		1.16291e-09	9.49824e-11			4.86274e-09	9.30228e-11		1.86585e-08	1.04568e-10
4.53399e-10	8.89703e-11		2.43527e-09	9.50017e-11			3.89723e-09	9.30724e-11		1.77373e-08	1.04604e-10
4.3189e-10	8.89703e-11		2.31812e-09	9.61636e-11			3.63421e-09	9.31562e-11		1.94189e-08	1.04736e-10
4.34501e-10	8.89835e-11		2.14838e-09	9.66295e-11			4.30841e-09	9.32556e-11		1.65914e-08	1.05026e-10
3.34833e-10	8.90049e-11		2.21074e-09	9.66368e-11			3.17262e-09	9.36397e-11		1.67581e-08	1.0504e-10
4.74919e-10	8.91013e-11		2.27036e-09	9.75897e-11			3.89262e-09	9.37444e-11		2.08619e-08	1.05127e-10
4.33982e-10	8.91624e-11		1.75326e-09	9.75957e-11			4.15905e-09	9.37615e-11		1.90189e-08	1.05172e-10
5.05371e-10	8.92265e-11		2.03954e-09	9.76543e-11			4.03235e-09	9.37765e-11		1.64475e-08	1.05323e-10
4.26145e-10	8.92913e-11		1.68075e-09	9.79521e-11			4.14049e-09	9.38188e-11		2.18231e-08	1.05367e-10
3.5654e-10	8.95301e-11		1.82125e-09	9.8241e-11			3.49616e-09	9.40205e-11		2.10053e-08	1.05431e-10
3.53623e-10	8.9572e-11		1.86724e-09	9.82606e-11			3.66842e-09	9.40606e-11		2.23025e-08	1.05949e-10
4.44038e-10	8.99729e-11		2.17387e-09	9.84866e-11			4.11921e-09	9.40972e-11		2.28549e-08	1.05967e-10
3.85643e-10	9.0081e-11		1.62313e-09	9.8631e-11			3.82847e-09	9.41277e-11		1.55328e-08	1.05988e-10
3.7053e-10	9.04762e-11		2.00035e-09	9.95421e-11			4.55446e-09	9.42262e-11		1.52842e-08	1.067e-10
4.3202e-10	9.05664e-11		1.969e-09	9.96095e-11			3.21994e-09	9.42461e-11		2.14798e-08	1.06726e-10
4.61776e-10	9.06579e-11		1.94376e-09	9.97277e-11			4.30001e-09	9.43841e-11		1.84898e-08	1.06755e-10
4.72565e-10	9.06586e-11		1.69787e-09	9.97424e-11			3.87207e-09	9.45085e-11		1.621e-08	1.06931e-10
4.0376e-10	9.0939e-11		2.16603e-09	9.98146e-11			3.57308e-09	9.46507e-11		1.82925e-08	1.07213e-10
4.07281e-10	9.09447e-11		2.2694e-09	1.00012e-10			3.37747e-09	9.46517e-11		1.33916e-08	1.07919e-10
4.77649e-10	9.10256e-11		1.58171e-09	1.00124e-10			3.71625e-09	9.50297e-11		1.93695e-08	1.08106e-10
4.54145e-10	9.12116e-11		1.46784e-09	1.00153e-10			4.14915e-09	9.54759e-11		2.01191e-08	1.09069e-10
5.33897e-10	9.13824e-11		1.94329e-09	1.00449e-10			3.7051e-09	9.58173e-11		1.9842e-08	1.09126e-10
2.60102e-10	9.15146e-11		2.28927e-09	1.00848e-10			4.11193e-09	9.58592e-11		2.11418e-08	1.09211e-10
3.7334e-10	9.15524e-11		2.39796e-09	1.0128e-10			3.37286e-09	9.59495e-11		1.88837e-08	1.09686e-10
4.722e-10	9.17291e-11		1.8085e-09	1.01372e-10			4.23939e-09	9.59943e-11		2.11849e-08	1.09962e-10
4.53926e-10	9.17334e-11		2.54238e-09	1.01619e-10			3.6113e-09	9.60455e-11		1.58284e-08	1.10021e-10
4.07189e-10	9.17752e-11		1.80914e-09	1.01691e-10			4.14411e-09	9.6047e-11		1.71138e-08	1.1006e-10
4.4814e-10	9.1876e-11		2.08355e-09	1.01847e-10			4.03871e-09	9.61486e-11		1.59425e-08	1.10186e-10
3.89239e-10	9.1947e-11		2.22428e-09	1.02876e-10			4.46515e-09	9.63544e-11		2.01613e-08	1.10672e-10
3.34748e-10	9.1987e-11		2.61691e-09	1.03271e-10			2.93156e-09	9.64309e-11		1.85153e-08	1.10701e-10
4.18069e-10	9.20834e-11		2.38986e-09	1.03373e-10			3.77436e-09	9.66732e-11		1.13482e-08	1.11938e-10
4.29615e-10	9.21257e-11		1.59777e-09	1.03407e-10			3.49471e-09	9.67339e-11		1.5488e-08	1.1207e-10
4.53759e-10	9.27521e-11		2.22504e-09	1.03807e-10			2.69383e-09	9.71773e-11		1.87557e-08	1.12253e-10
3.00278e-10	9.28769e-11		2.07172e-09	1.04032e-10			3.27963e-09	9.72379e-11		2.54918e-08	1.12359e-10
4.31884e-10	9.29338e-11		2.50622e-09	1.04092e-10			2.72894e-09	9.72468e-11		1.70539e-08	1.12689e-10
4.37759e-10	9.3442e-11		1.83356e-09	1.04293e-10			4.07604e-09	9.75157e-11		1.92905e-08	1.12939e-10
4.9663e-10	9.34828e-11		2.01191e-09	1.04385e-10			4.02803e-09	9.77418e-11		2.3179e-08	1.13009e-10
5.30587e-10	9.3591e-11		2.24791e-09	1.04487e-10			4.31913e-09	9.77936e-11		1.17531e-08	1.1309e-10
5.13053e-10	9.37739e-11		2.72803e-09	1.04959e-10			4.9133e-09	9.83882e-11		2.13028e-08	1.13181e-10
3.73235e-10	9.38161e-11		2.74422e-09	1.05194e-10			3.24915e-09	9.85309e-11		2.48478e-08	1.13296e-10
4.83155e-10	9.40353e-11		1.68355e-09	1.05431e-10			4.09974e-09	9.88322e-11		9.84189e-09	1.13479e-10
4.31109e-10	9.42244e-11		2.10658e-09	1.05486e-10			4.04645e-09	9.88622e-11		1.58136e-08	1.13548e-10
5.74019e-10	9.44334e-11		2.21959e-09	1.05503e-10			4.21846e-09	9.9444e-11		1.88113e-08	1.13941e-10
4.18064e-10	9.44615e-11		2.3325e-09	1.05594e-10			4.01805e-09	9.96066e-11		2.7027e-08	1.14391e-10
4.68563e-10	9.48098e-11		2.32198e-09	1.05769e-10			3.94875e-09	9.96926e-11		2.15546e-08	1.14986e-10
4.18884e-10	9.57527e-11		2.29745e-09	1.05775e-10			3.64233e-09	9.99098e-11		2.11361e-08	1.15482e-10
3.91789e-10	9.5848e-11		2.34896e-09	1.05864e-10			4.42535e-09	1.00387e-10		1.43358e-08	1.16074e-10
3.93496e-10	9.60427e-11		2.27313e-09	1.06294e-10			3.76496e-09	1.00626e-10		1.70131e-08	1.16234e-10
4.46545e-10	9.60649e-11		2.23269e-09	1.06336e-10			4.47306e-09	1.00927e-10		2.0969e-08	1.1627e-10
4.06759e-10	9.60917e-11		1.52979e-09	1.06804e-10			5.48961e-09	1.01004e-10		1.25624e-08	1.16384e-10
4.01225e-10	9.62437e-11		2.6168e-09	1.06896e-10			4.18374e-09	1.01799e-10		2.21855e-08	1.1643e-10
4.6477e-10	9.63307e-11		1.80699e-09	1.07193e-10			4.1501e-09	1.01923e-10		2.06704e-08	1.17058e-10
4.27684e-10	9.66108e-11		2.56729e-09	1.07269e-10			4.1066e-09	1.02686e-10		2.05173e-08	1.17123e-10
4.22337e-10	9.67162e-11		2.06266e-09	1.07721e-10			4.04051e-09	1.03169e-10		1.70301e-08	1.17298e-10
1.4322e-10	9.67875e-11		2.2065e-09	1.07845e-10			4.26489e-09	1.03194e-10		1.62203e-08	1.17334e-10
4.47751e-10	9.67996e-11		2.07391e-09	1.07918e-10			4.10956e-09	1.03407e-10		2.02125e-08	1.1737e-10
4.78629e-10	9.70194e-11		2.25316e-09	1.08302e-10			3.06234e-09	1.0391e-10		2.03589e-08	1.17513e-10
5.12557e-10	9.70309e-11		2.44343e-09	1.08356e-10			4.66851e-09	1.04124e-10		2.36583e-08	1.17533e-10
3.32024e-10	9.71773e-11		2.35898e-09	1.08492e-10			4.46603e-09	1.04195e-10		2.17278e-08	1.17859e-10
6.04767e-10	9.73742e-11		2.20319e-09	1.08645e-10			4.56538e-09	1.04321e-10		2.04886e-08	1.17862e-10
4.33079e-10	9.79093e-11		2.09578e-09	1.08691e-10			4.04013e-09	1.04604e-10		2.35059e-08	1.18013e-10
4.28345e-10	9.80862e-11		2.59156e-09	1.0874e-10			4.13869e-09	1.0485e-10		1.75288e-08	1.18724e-10
5.37231e-10	9.81317e-11		2.3547e-09	1.08806e-10			3.97586e-09	1.0495e-10		2.07792e-08	1.18883e-10
4.45032e-10	9.81318e-11		2.88075e-09	1.08878e-10			5.43672e-09	1.05006e-10		2.0067e-08	1.18997e-10
6.08559e-10	9.85015e-11		2.36421e-09	1.09089e-10			4.06868e-09	1.05306e-10		6.57893e-09	1.19177e-10
3.57113e-10	9.87712e-11		2.02967e-09	1.09349e-10			4.68602e-09	1.05408e-10		2.10209e-08	1.19334e-10
4.59429e-10	9.89429e-11		2.16772e-09	1.09525e-10			4.55917e-09	1.05717e-10		2.1877e-08	1.19513e-10
5.39913e-10	9.89454e-11		2.1992e-09	1.09615e-10			4.3542e-09	1.0578e-10		1.78961e-08	1.19545e-10
4.64587e-10	9.90136e-11		1.81105e-09	1.09645e-10			4.8206e-09	1.05857e-10		1.68113e-08	1.19616e-10
3.96638e-10	9.90155e-11		1.71029e-09	1.10109e-10			4.35102e-09	1.06006e-10		1.3102e-08	1.19715e-10
5.4535e-10	9.9243e-11		2.20666e-09	1.10134e-10			3.88987e-09	1.06015e-10		1.55954e-08	1.19833e-10
4.42891e-10	9.96279e-11		1.98034e-09	1.10559e-10			4.09631e-09	1.06061e-10		1.82242e-08	1.1992e-10
5.86003e-10	9.96406e-11		2.06508e-09	1.1091e-10			3.5451e-09	1.06238e-10		2.44406e-08	1.19982e-10
4.57832e-10	9.97153e-11		1.45686e-09	1.10972e-10			4.85263e-09	1.06288e-10		1.75004e-08	1.20132e-10
4.32778e-10	9.97382e-11		2.28694e-09	1.11042e-10			4.78189e-09	1.06584e-10		1.90553e-08	1.20156e-10
2.92777e-10	9.99905e-11		2.04517e-09	1.11044e-10			2.1524e-09	1.07105e-10		2.22148e-08	1.20465e-10
2.21895e-10	1.00081e-10		2.061e-09	1.11421e-10			3.60053e-09	1.07547e-10		2.18165e-08	1.20836e-10
4.7694e-10	1.00182e-10		2.90894e-09	1.11482e-10			5.45827e-09	1.07694e-10		1.91985e-08	1.21028e-10
5.04622e-10	1.00229e-10		2.43884e-09	1.11611e-10			4.31062e-09	1.07932e-10		1.98861e-08	1.21191e-10
4.54993e-10	1.00319e-10		2.20442e-09	1.11806e-10			4.84227e-09	1.07992e-10		2.06233e-08	1.21302e-10
5.00866e-10	1.00486e-10		1.80935e-09	1.11827e-10			4.1755e-09	1.08006e-10		2.11403e-08	1.2153e-10
4.2314e-10	1.00865e-10		2.20808e-09	1.12152e-10			5.01348e-09	1.08507e-10		1.67315e-08	1.21896e-10
3.63893e-10	1.01217e-10		2.82501e-09	1.12219e-10			4.43984e-09	1.08666e-10		2.04391e-08	1.21938e-10
3.12187e-10	1.01297e-10		2.29627e-09	1.12312e-10			3.93594e-09	1.08683e-10		2.03563e-08	1.22445e-10
5.16315e-10	1.01331e-10		1.96394e-09	1.12349e-10			3.5737e-09	1.0879e-10		2.25568e-08	1.22561e-10
4.22129e-10	1.01417e-10		2.27936e-09	1.12501e-10			4.60571e-09	1.08802e-10		2.04589e-08	1.22967e-10
4.87615e-10	1.01442e-10		2.43692e-09	1.12727e-10			3.18381e-09	1.09275e-10		2.43958e-08	1.23092e-10
4.39201e-10	1.01487e-10		1.99324e-09	1.12729e-10			4.702e-09	1.09367e-10		1.78862e-08	1.23239e-10
5.45708e-10	1.01521e-10		2.37371e-09	1.12948e-10			3.72863e-09	1.09408e-10		1.78002e-08	1.23408e-10
4.60679e-10	1.01534e-10		2.16472e-09	1.13108e-10			5.03613e-09	1.09609e-10		2.30928e-08	1.24071e-10
3.69163e-10	1.01555e-10		2.60519e-09	1.13251e-10			3.6647e-09	1.09796e-10		2.14149e-08	1.24212e-10
5.40529e-10	1.01573e-10		2.02637e-09	1.13265e-10			4.21521e-09	1.09799e-10		2.24311e-08	1.24488e-10
3.87175e-10	1.01819e-10		2.18376e-09	1.1327e-10			4.07702e-09	1.09812e-10		1.55179e-08	1.24681e-10
4.30507e-10	1.01833e-10		2.32322e-09	1.13472e-10			4.78376e-09	1.0984e-10		2.018e-08	1.24707e-10
4.50362e-10	1.01984e-10		2.88438e-09	1.13523e-10			4.79358e-09	1.10387e-10		2.3965e-08	1.24717e-10
5.86832e-10	1.02099e-10		2.50229e-09	1.1364e-10			4.66944e-09	1.10432e-10		2.05187e-08	1.24782e-10
5.21258e-10	1.02178e-10		2.13314e-09	1.13648e-10			5.20398e-09	1.10459e-10		1.05527e-08	1.25056e-10
4.92974e-10	1.02293e-10		2.19976e-09	1.13796e-10			4.54127e-09	1.10533e-10		2.60194e-08	1.25155e-10
4.7857e-10	1.02312e-10		2.5854e-09	1.13921e-10			4.66422e-09	1.10765e-10		2.03052e-08	1.25386e-10
4.70126e-10	1.02486e-10		1.89514e-09	1.14102e-10			5.45047e-09	1.1092e-10		1.61798e-08	1.25446e-10
4.98665e-10	1.02516e-10		2.10062e-09	1.14158e-10			5.45373e-09	1.11304e-10		2.1803e-08	1.25509e-10
5.20144e-10	1.02702e-10		2.36416e-09	1.14184e-10			4.74489e-09	1.11598e-10		2.17546e-08	1.25518e-10
5.50878e-10	1.02932e-10		1.88167e-09	1.1423e-10			4.04078e-09	1.11747e-10		2.28797e-08	1.2552e-10
4.90597e-10	1.02994e-10		1.96287e-09	1.14242e-10			4.43662e-09	1.11873e-10		2.1114e-08	1.25554e-10
3.99576e-10	1.03004e-10		1.92581e-09	1.14542e-10			4.6569e-09	1.11876e-10		2.26993e-08	1.25579e-10
4.53581e-10	1.03068e-10		2.46788e-09	1.14882e-10			4.2535e-09	1.11903e-10		1.95482e-08	1.25728e-10
4.74526e-10	1.03283e-10		2.00457e-09	1.15097e-10			4.14473e-09	1.12034e-10		1.99662e-08	1.25994e-10
4.03577e-10	1.03287e-10		2.46193e-09	1.15118e-10			3.1035e-09	1.1213e-10		1.56286e-08	1.26068e-10
3.82192e-10	1.03383e-10		2.46511e-09	1.1512e-10			4.6295e-09	1.12302e-10		1.4875e-08	1.26175e-10
4.73786e-10	1.03413e-10		1.80181e-09	1.1513e-10			4.27148e-09	1.1238e-10		1.44012e-08	1.26206e-10
5.26521e-10	1.03552e-10		2.04497e-09	1.15182e-10			4.12327e-09	1.1272e-10		2.05583e-08	1.26242e-10
6.11613e-10	1.03724e-10		2.09233e-09	1.15219e-10			4.52935e-09	1.12759e-10		2.51547e-08	1.263e-10
5.12502e-10	1.03883e-10		2.26338e-09	1.15259e-10			4.75017e-09	1.13136e-10		2.01848e-08	1.26498e-10
4.36214e-10	1.04493e-10		2.39875e-09	1.15374e-10			4.77378e-09	1.13388e-10		1.75686e-08	1.26597e-10
5.5067e-10	1.04744e-10		2.38013e-09	1.15378e-10			4.27842e-09	1.13414e-10		2.00303e-08	1.26705e-10
5.15933e-10	1.04823e-10		2.70212e-09	1.15436e-10			4.16714e-09	1.13759e-10		2.28244e-08	1.26749e-10
5.20392e-10	1.04903e-10		2.27854e-09	1.15683e-10			5.00417e-09	1.13871e-10		1.47727e-08	1.26812e-10
4.98897e-10	1.05064e-10		2.50833e-09	1.15703e-10			5.01444e-09	1.13886e-10		2.00784e-08	1.26987e-10
5.88931e-10	1.05237e-10		2.33036e-09	1.15768e-10			3.542e-09	1.14074e-10		2.03524e-08	1.26989e-10
4.04099e-10	1.05239e-10		2.51776e-09	1.15829e-10			4.48011e-09	1.14086e-10		2.2388e-08	1.27027e-10
5.77285e-10	1.0532e-10		2.85072e-09	1.15951e-10			5.61986e-09	1.1465e-10		1.88539e-08	1.27054e-10
5.60277e-10	1.05467e-10		2.25115e-09	1.16051e-10			4.67298e-09	1.14849e-10		2.24958e-08	1.27379e-10
4.82348e-10	1.05494e-10		2.36088e-09	1.16187e-10			3.92045e-09	1.14925e-10		1.51614e-08	1.27415e-10
3.91596e-10	1.05627e-10		2.35106e-09	1.16203e-10			4.31676e-09	1.15002e-10		1.95325e-08	1.27604e-10
5.85823e-10	1.05672e-10		1.70749e-09	1.16216e-10			4.57886e-09	1.1501e-10		2.03423e-08	1.27621e-10
4.69901e-10	1.0584e-10		2.1596e-09	1.16284e-10			4.66945e-09	1.15095e-10		1.15238e-08	1.27673e-10
5.10645e-10	1.05854e-10		2.18751e-09	1.1636e-10			4.45679e-09	1.15115e-10		2.33176e-08	1.27694e-10
5.98232e-10	1.05907e-10		2.56069e-09	1.1636e-10			4.71489e-09	1.15185e-10		2.23973e-08	1.27768e-10
4.05073e-10	1.06204e-10		2.64989e-09	1.16437e-10			4.53796e-09	1.15322e-10		1.96972e-08	1.27871e-10
4.52689e-10	1.06209e-10		2.10448e-09	1.16472e-10			3.4197e-09	1.15457e-10		1.76397e-08	1.27887e-10
4.51325e-10	1.06214e-10		2.62812e-09	1.16655e-10			5.22879e-09	1.15607e-10		1.97586e-08	1.28006e-10
4.33215e-10	1.06259e-10		2.28438e-09	1.16768e-10			5.33552e-09	1.15643e-10		2.05322e-08	1.28112e-10
4.92119e-10	1.06272e-10		2.92063e-09	1.17109e-10			4.2877e-09	1.15677e-10		1.85276e-08	1.2826e-10
5.99688e-10	1.06317e-10		2.39443e-09	1.17144e-10			4.58327e-09	1.15756e-10		2.19286e-08	1.28306e-10
5.10976e-10	1.0637e-10		2.2769e-09	1.17225e-10			4.52411e-09	1.16156e-10		2.50165e-08	1.28519e-10
4.03482e-10	1.06486e-10		2.39056e-09	1.17265e-10			3.50091e-09	1.16321e-10		2.23788e-08	1.28568e-10
4.45507e-10	1.06692e-10		2.38359e-09	1.17341e-10			4.62794e-09	1.1641e-10		2.43936e-08	1.28606e-10
4.61809e-10	1.06934e-10		2.08256e-09	1.17466e-10			5.80516e-09	1.16586e-10		2.05313e-08	1.28638e-10
3.23118e-10	1.06999e-10		2.26458e-09	1.17541e-10			5.05988e-09	1.16624e-10		2.09264e-08	1.28844e-10
4.98238e-10	1.07109e-10		3.10453e-09	1.17604e-10			4.25735e-09	1.1669e-10		2.09403e-08	1.28886e-10
3.35198e-10	1.07241e-10		2.24967e-09	1.1763e-10			3.50694e-09	1.16705e-10		1.94376e-08	1.29064e-10
5.28098e-10	1.07244e-10		2.0177e-09	1.17735e-10			4.57127e-09	1.17001e-10		2.4582e-08	1.29077e-10
4.65585e-10	1.07519e-10		2.19045e-09	1.17864e-10			3.93222e-09	1.17213e-10		2.2496e-08	1.2911e-10
3.37729e-10	1.07532e-10		2.5233e-09	1.17877e-10			4.71924e-09	1.17291e-10		2.2023e-08	1.29248e-10
5.76044e-10	1.07877e-10		2.29086e-09	1.17888e-10			4.46137e-09	1.17514e-10		1.59057e-08	1.29269e-10
4.39578e-10	1.07952e-10		2.76085e-09	1.17901e-10			3.70279e-09	1.17547e-10		2.00725e-08	1.29283e-10
5.99726e-10	1.08053e-10		2.44576e-09	1.18127e-10			4.93184e-09	1.17931e-10		2.32418e-08	1.29307e-10
5.25357e-10	1.08097e-10		2.37e-09	1.18248e-10			2.41022e-09	1.17979e-10		2.16427e-08	1.29419e-10
5.91548e-10	1.08168e-10		2.12974e-09	1.18405e-10			4.45125e-09	1.18193e-10		2.26196e-08	1.29496e-10
4.72585e-10	1.08682e-10		2.18714e-09	1.18463e-10			4.07476e-09	1.18286e-10		2.68052e-08	1.29551e-10
6.02813e-10	1.08782e-10		2.39659e-09	1.18497e-10			5.79249e-09	1.18328e-10		1.71965e-08	1.2956e-10
3.80815e-10	1.08838e-10		2.2104e-09	1.18502e-10			4.55793e-09	1.18355e-10		2.61043e-08	1.29606e-10
4.37273e-10	1.08938e-10		2.6522e-09	1.18554e-10			5.0251e-09	1.18427e-10		2.0048e-08	1.29656e-10
4.70237e-10	1.08982e-10		2.15531e-09	1.18604e-10			5.33882e-09	1.18444e-10		2.34398e-08	1.29687e-10
5.36062e-10	1.08987e-10		1.98282e-09	1.1871e-10			4.89572e-09	1.18517e-10		2.05782e-08	1.29764e-10
5.4001e-10	1.08993e-10		2.18352e-09	1.18788e-10			4.43618e-09	1.18616e-10		1.89029e-08	1.29797e-10
5.38547e-10	1.0919e-10		2.26488e-09	1.18797e-10			4.80505e-09	1.18629e-10		2.23543e-08	1.29813e-10
5.37268e-10	1.09264e-10		2.67707e-09	1.18809e-10			4.77641e-09	1.18686e-10		2.37108e-08	1.29868e-10
5.27023e-10	1.09333e-10		1.77595e-09	1.18862e-10			4.85626e-09	1.18732e-10		2.1562e-08	1.29934e-10
5.25087e-10	1.09434e-10		2.36853e-09	1.18909e-10			5.09451e-09	1.18747e-10		2.91041e-08	1.30039e-10
5.24896e-10	1.09453e-10		2.61104e-09	1.18966e-10			4.37742e-09	1.18762e-10		1.97883e-08	1.30156e-10
5.63501e-10	1.09537e-10		2.20637e-09	1.18967e-10			5.56777e-09	1.18813e-10		2.04171e-08	1.30208e-10
5.13629e-10	1.09566e-10		2.72465e-09	1.19107e-10			4.77917e-09	1.18858e-10		2.18399e-08	1.30422e-10
5.16487e-10	1.09587e-10		2.40954e-09	1.19162e-10			3.38758e-09	1.18919e-10		2.59096e-08	1.30607e-10
4.05559e-10	1.09619e-10		2.54409e-09	1.19314e-10			4.45423e-09	1.1901e-10		2.6315e-08	1.30619e-10
5.49611e-10	1.09898e-10		2.95148e-09	1.19436e-10			5.30862e-09	1.19685e-10		2.47144e-08	1.3069e-10
4.73648e-10	1.10163e-10		1.5038e-09	1.19491e-10			4.88828e-09	1.19722e-10		2.18115e-08	1.30733e-10
4.62106e-10	1.10207e-10		2.24402e-09	1.19506e-10			4.17761e-09	1.19729e-10		1.92258e-08	1.30891e-10
4.35513e-10	1.10443e-10		2.3498e-09	1.19507e-10			5.35614e-09	1.19736e-10		2.56573e-08	1.30891e-10
4.93908e-10	1.10482e-10		2.44961e-09	1.19665e-10			4.31834e-09	1.20029e-10		2.50522e-08	1.30896e-10
4.6372e-10	1.10503e-10		1.74416e-09	1.19801e-10			4.96166e-09	1.20143e-10		2.26704e-08	1.30899e-10
4.67315e-10	1.1078e-10		2.52952e-09	1.19815e-10			2.33802e-09	1.20145e-10		2.34484e-08	1.30932e-10
4.4289e-10	1.10786e-10		2.0775e-09	1.19852e-10			4.89057e-09	1.20163e-10		1.89678e-08	1.31447e-10
4.39358e-10	1.10834e-10		1.78918e-09	1.19875e-10			3.66988e-09	1.20163e-10		1.56116e-08	1.31497e-10
5.48596e-10	1.10857e-10		2.17068e-09	1.1999e-10			4.91482e-09	1.20264e-10		1.52459e-08	1.31551e-10
4.54211e-10	1.10911e-10		2.65598e-09	1.20244e-10			4.67422e-09	1.20317e-10		1.78275e-08	1.31568e-10
4.52824e-10	1.10945e-10		1.39155e-09	1.20526e-10			4.87895e-09	1.20394e-10		1.98191e-08	1.31638e-10
5.34445e-10	1.10955e-10		2.65453e-09	1.2072e-10			5.39726e-09	1.20461e-10		2.39303e-08	1.31639e-10
4.74635e-10	1.10987e-10		2.11548e-09	1.20734e-10			5.35204e-09	1.20468e-10		1.6898e-08	1.31679e-10
4.42808e-10	1.11051e-10		2.24761e-09	1.20814e-10			5.74262e-09	1.20507e-10		2.11163e-08	1.31687e-10
4.80681e-10	1.11157e-10		2.21008e-09	1.20826e-10			3.53526e-09	1.20564e-10		1.54062e-08	1.31757e-10
4.94328e-10	1.11278e-10		2.60185e-09	1.20862e-10			4.17002e-09	1.20635e-10		2.53438e-08	1.31804e-10
5.06497e-10	1.11424e-10		2.21897e-09	1.20877e-10			2.42883e-09	1.20652e-10		2.23975e-08	1.31906e-10
6.31936e-10	1.1151e-10		2.33622e-09	1.20885e-10			5.43302e-09	1.20854e-10		2.21058e-08	1.31916e-10
4.77721e-10	1.11629e-10		2.63258e-09	1.20913e-10			4.70449e-09	1.20905e-10		2.30941e-08	1.31966e-10
5.0694e-10	1.11666e-10		2.87644e-09	1.21284e-10			4.8903e-09	1.20979e-10		2.41654e-08	1.32166e-10
6.32635e-10	1.11695e-10		2.56664e-09	1.21299e-10			4.92931e-09	1.21097e-10		1.82828e-08	1.32168e-10
4.8545e-10	1.11703e-10		2.26775e-09	1.21323e-10			4.69761e-09	1.21109e-10		2.14607e-08	1.32177e-10
5.11271e-10	1.11832e-10		2.74908e-09	1.21476e-10			4.34178e-09	1.21136e-10		2.22866e-08	1.32227e-10
4.61829e-10	1.11891e-10		2.77298e-09	1.21503e-10			5.36081e-09	1.21189e-10		2.0458e-08	1.32321e-10
5.95549e-10	1.11909e-10		2.74052e-09	1.21709e-10			5.02028e-09	1.2126e-10		2.17573e-08	1.32371e-10
5.14064e-10	1.12077e-10		2.80231e-09	1.21776e-10			5.03604e-09	1.21277e-10		2.51991e-08	1.32378e-10
4.81396e-10	1.12165e-10		2.4625e-09	1.21818e-10			5.08728e-09	1.21285e-10		1.5933e-08	1.32455e-10
5.12155e-10	1.12197e-10		1.92883e-09	1.21921e-10			5.28658e-09	1.21411e-10		1.98839e-08	1.32499e-10
6.11983e-10	1.12545e-10		2.61849e-09	1.22004e-10			4.89924e-09	1.21411e-10		2.2574e-08	1.32513e-10
5.8915e-10	1.12601e-10		2.58616e-09	1.22016e-10			6.32096e-09	1.21441e-10		2.52398e-08	1.32548e-10
5.85337e-10	1.12672e-10		2.68233e-09	1.2203e-10			4.74879e-09	1.21628e-10		1.91459e-08	1.32577e-10
5.55842e-10	1.12712e-10		2.32516e-09	1.22043e-10			5.24527e-09	1.21638e-10		2.04573e-08	1.32656e-10
5.74363e-10	1.12746e-10		2.1293e-09	1.22056e-10			4.88904e-09	1.21682e-10		1.63984e-08	1.32721e-10
3.78356e-10	1.13064e-10		2.75137e-09	1.22171e-10			5.06627e-09	1.21754e-10		2.18666e-08	1.32762e-10
4.66697e-10	1.13066e-10		1.97806e-09	1.22213e-10			5.02815e-09	1.21832e-10		1.71008e-08	1.32809e-10
4.7587e-10	1.13097e-10		2.44805e-09	1.22319e-10			4.22827e-09	1.21945e-10		2.46361e-08	1.32881e-10
4.84949e-10	1.13182e-10		2.36987e-09	1.22755e-10			6.01833e-09	1.22024e-10		2.08584e-08	1.3296e-10
3.41312e-10	1.13385e-10		2.29154e-09	1.22814e-10			6.14287e-09	1.22047e-10		2.27967e-08	1.32993e-10
5.51924e-10	1.13394e-10		2.34101e-09	1.22874e-10			5.09301e-09	1.22352e-10		2.06068e-08	1.3302e-10
5.54904e-10	1.13428e-10		2.67249e-09	1.22921e-10			5.0795e-09	1.22415e-10		2.6929e-08	1.33289e-10
5.19623e-10	1.13433e-10		2.38115e-09	1.22944e-10			5.27461e-09	1.22489e-10		1.81234e-08	1.33401e-10
5.41965e-10	1.13479e-10		1.81727e-09	1.23017e-10			4.86768e-09	1.22497e-10		1.97094e-08	1.33433e-10
5.06682e-10	1.13544e-10		2.77447e-09	1.23055e-10			5.08078e-09	1.22506e-10		2.18369e-08	1.33449e-10
4.14409e-10	1.13736e-10		2.49674e-09	1.23163e-10			5.34316e-09	1.22509e-10		1.85237e-08	1.3348e-10
5.01495e-10	1.13764e-10		3.04094e-09	1.23282e-10			5.3055e-09	1.22521e-10		3.3359e-08	1.33508e-10
5.80904e-10	1.13905e-10		2.00335e-09	1.23428e-10			4.88279e-09	1.22612e-10		2.04597e-08	1.33529e-10
5.63018e-10	1.13976e-10		2.13333e-09	1.23466e-10			6.52916e-09	1.22658e-10		2.34183e-08	1.33625e-10
4.35864e-10	1.13978e-10		2.35888e-09	1.23479e-10			4.35179e-09	1.22671e-10		1.60336e-08	1.33682e-10
4.67432e-10	1.14051e-10		2.69122e-09	1.23747e-10			5.24651e-09	1.22692e-10		1.76105e-08	1.33688e-10
4.36711e-10	1.14146e-10		2.66638e-09	1.239e-10			5.90235e-09	1.22764e-10		1.97515e-08	1.33791e-10
5.79779e-10	1.14167e-10		2.46213e-09	1.2394e-10			5.96851e-09	1.22786e-10		2.01795e-08	1.34162e-10
4.78406e-10	1.14169e-10		2.35707e-09	1.23984e-10			5.2389e-09	1.22806e-10		2.33683e-08	1.34182e-10
5.64016e-10	1.14221e-10		2.2246e-09	1.24134e-10			4.56967e-09	1.23416e-10		2.14327e-08	1.34234e-10
5.40548e-10	1.14231e-10		2.2226e-09	1.24284e-10			6.09564e-09	1.23507e-10		1.68511e-08	1.34344e-10
5.67372e-10	1.14253e-10		2.73054e-09	1.24341e-10			4.91774e-09	1.23526e-10		2.30528e-08	1.34361e-10
5.44305e-10	1.14261e-10		2.27458e-09	1.24353e-10			5.30912e-09	1.23544e-10		1.76454e-08	1.34449e-10
4.89499e-10	1.14289e-10		2.10212e-09	1.24549e-10			5.07036e-09	1.23549e-10		2.11736e-08	1.34502e-10
4.95742e-10	1.1434e-10		2.77981e-09	1.24847e-10			4.0424e-09	1.23651e-10		2.05372e-08	1.34532e-10
5.83125e-10	1.14408e-10		2.38605e-09	1.25057e-10			5.97903e-09	1.2373e-10		2.0269e-08	1.34533e-10
3.89222e-10	1.14435e-10		2.51851e-09	1.25086e-10			4.71385e-09	1.23853e-10		2.03217e-08	1.34545e-10
5.96342e-10	1.14551e-10		2.53092e-09	1.2509e-10			5.28107e-09	1.23872e-10		1.84241e-08	1.34722e-10
5.84195e-10	1.14729e-10		2.71056e-09	1.25131e-10			5.1556e-09	1.2396e-10		1.98611e-08	1.34735e-10
4.99661e-10	1.14729e-10		2.38608e-09	1.25259e-10			4.62615e-09	1.24067e-10		2.38643e-08	1.34772e-10
7.13639e-10	1.14855e-10		2.60578e-09	1.25349e-10			5.7764e-09	1.24176e-10		2.13587e-08	1.34855e-10
4.26023e-10	1.14881e-10		2.69288e-09	1.25386e-10			5.02273e-09	1.24208e-10		2.12718e-08	1.34907e-10
3.7922e-10	1.1489e-10		1.91494e-09	1.25415e-10			5.05023e-09	1.24314e-10		1.9321e-08	1.35e-10
5.56216e-10	1.14919e-10		2.12307e-09	1.25426e-10			4.56435e-09	1.24352e-10		1.14319e-08	1.35181e-10
4.74339e-10	1.14953e-10		2.51934e-09	1.25546e-10			4.72564e-09	1.24614e-10		2.4475e-08	1.35312e-10
5.48486e-10	1.14956e-10		2.41943e-09	1.25614e-10			5.07079e-09	1.24641e-10		2.50598e-08	1.35392e-10
6.23681e-10	1.151e-10		1.99401e-09	1.2587e-10			5.41979e-09	1.2469e-10		2.45182e-08	1.35892e-10
4.94889e-10	1.15181e-10		2.22141e-09	1.25878e-10			4.93669e-09	1.24707e-10		2.12263e-08	1.35918e-10
5.83064e-10	1.15187e-10		2.28946e-09	1.26092e-10			4.31029e-09	1.24774e-10		1.97807e-08	1.36114e-10
4.12237e-10	1.15264e-10		2.42824e-09	1.26104e-10			4.0327e-09	1.24846e-10		2.17474e-08	1.36148e-10
6.66956e-10	1.15267e-10		2.81385e-09	1.26344e-10			5.50207e-09	1.2493e-10		3.1146e-08	1.36171e-10
6.6076e-10	1.1536e-10		2.74715e-09	1.26576e-10			5.28509e-09	1.25139e-10		2.00175e-08	1.36177e-10
5.37937e-10	1.15531e-10		2.63069e-09	1.26627e-10			3.62375e-09	1.25146e-10		1.24963e-08	1.36238e-10
6.52434e-10	1.15583e-10		2.49755e-09	1.26744e-10			4.82847e-09	1.25299e-10		2.03322e-08	1.36274e-10
4.73893e-10	1.1563e-10		2.61069e-09	1.26836e-10			5.02342e-09	1.25418e-10		2.44072e-08	1.36619e-10
5.5102e-10	1.15978e-10		2.1443e-09	1.26878e-10			6.45081e-09	1.25439e-10		2.01589e-08	1.3662e-10
5.69851e-10	1.16064e-10		2.08433e-09	1.26905e-10			4.71123e-09	1.25596e-10		2.21436e-08	1.36631e-10
4.8867e-10	1.16074e-10		2.78852e-09	1.27152e-10			4.1068e-09	1.25602e-10		1.75324e-08	1.36642e-10
4.22999e-10	1.16154e-10		1.91319e-09	1.27295e-10			5.35426e-09	1.25615e-10		2.38569e-08	1.36716e-10
6.39273e-10	1.16256e-10		2.22076e-09	1.27337e-10			4.6856e-09	1.25615e-10		2.57692e-08	1.36756e-10
6.59301e-10	1.16339e-10		2.12142e-09	1.27707e-10			5.23963e-09	1.25844e-10		2.43393e-08	1.36776e-10
5.46501e-10	1.16531e-10		2.25131e-09	1.27734e-10			4.3933e-09	1.25854e-10		2.07337e-08	1.36867e-10
5.76954e-10	1.16543e-10		2.54845e-09	1.27756e-10			5.86577e-09	1.26018e-10		2.12575e-08	1.36882e-10
5.53194e-10	1.16564e-10		2.3664e-09	1.27768e-10			5.42853e-09	1.26021e-10		2.69067e-08	1.36997e-10
7.32867e-10	1.16647e-10		3.04812e-09	1.27924e-10			5.70162e-09	1.26098e-10		1.97986e-08	1.37054e-10
6.10229e-10	1.16648e-10		2.23262e-09	1.28095e-10			5.04204e-09	1.26299e-10		1.84332e-08	1.37102e-10
5.50074e-10	1.16691e-10		1.45407e-09	1.28203e-10			5.58428e-09	1.26332e-10		2.16652e-08	1.37135e-10
6.79374e-10	1.16932e-10		2.25317e-09	1.28365e-10			5.12403e-09	1.26468e-10		2.31959e-08	1.37182e-10
4.09207e-10	1.16943e-10		2.85997e-09	1.28372e-10			2.9149e-09	1.26547e-10		2.49639e-08	1.37198e-10
5.72399e-10	1.17238e-10		2.98078e-09	1.2839e-10			5.83076e-09	1.26586e-10		2.27688e-08	1.37241e-10
6.02287e-10	1.17335e-10		2.31487e-09	1.2843e-10			4.86484e-09	1.26642e-10		2.22405e-08	1.37242e-10
5.3296e-10	1.17391e-10		2.62209e-09	1.28437e-10			5.76372e-09	1.26665e-10		1.99965e-08	1.37424e-10
6.07133e-10	1.17401e-10		2.32626e-09	1.28505e-10			4.65436e-09	1.26707e-10		1.85601e-08	1.37439e-10
6.3419e-10	1.17427e-10		2.23517e-09	1.28519e-10			4.00905e-09	1.27086e-10		2.73584e-08	1.3754e-10
6.00356e-10	1.17428e-10		2.77694e-09	1.28609e-10			4.46792e-09	1.27287e-10		1.52931e-08	1.37555e-10
3.91623e-10	1.17449e-10		2.67462e-09	1.28652e-10			5.20291e-09	1.27459e-10		1.95053e-08	1.37576e-10
5.33301e-10	1.17477e-10		2.74726e-09	1.28936e-10			4.82256e-09	1.27506e-10		2.55746e-08	1.37624e-10
5.14885e-10	1.17565e-10		2.15555e-09	1.29033e-10			4.66507e-09	1.27858e-10		2.54479e-08	1.37654e-10
5.82367e-10	1.17569e-10		2.70466e-09	1.29165e-10			6.41681e-09	1.27967e-10		2.31804e-08	1.37751e-10
5.44313e-10	1.17706e-10		2.43092e-09	1.29323e-10			4.39271e-09	1.28067e-10		2.67189e-08	1.37801e-10
5.18648e-10	1.1771e-10		2.52183e-09	1.2941e-10			5.45401e-09	1.28068e-10		2.23327e-08	1.37817e-10
5.34009e-10	1.17762e-10		2.1859e-09	1.29501e-10			5.56236e-09	1.28154e-10		2.30286e-08	1.37871e-10
5.85933e-10	1.17816e-10		2.62094e-09	1.29751e-10			4.9914e-09	1.28168e-10		1.74624e-08	1.38002e-10
6.15228e-10	1.17833e-10		2.59433e-09	1.29872e-10			2.75376e-09	1.28262e-10		2.20645e-08	1.38022e-10
5.4835e-10	1.17877e-10		2.24644e-09	1.29887e-10			4.7873e-09	1.28701e-10		2.04081e-08	1.3805e-10
5.54458e-10	1.17891e-10		2.62245e-09	1.29961e-10			5.01432e-09	1.28979e-10		1.30918e-08	1.38096e-10
5.91787e-10	1.17892e-10		2.08555e-09	1.30516e-10			5.14622e-09	1.28987e-10		2.57711e-08	1.38437e-10
4.48695e-10	1.18079e-10		3.45084e-09	1.30621e-10			5.59192e-09	1.29003e-10		1.70071e-08	1.38604e-10
5.53107e-10	1.18092e-10		2.17202e-09	1.30663e-10			6.17152e-09	1.29052e-10		2.22181e-08	1.38679e-10
3.66873e-10	1.18217e-10		1.91241e-09	1.3073e-10			5.22377e-09	1.29075e-10		1.89955e-08	1.38797e-10
4.8214e-10	1.18306e-10		2.91345e-09	1.30848e-10			5.56354e-09	1.29127e-10		2.31864e-08	1.38984e-10
5.03261e-10	1.18358e-10		2.27335e-09	1.30859e-10			5.4778e-09	1.29188e-10		2.55569e-08	1.39014e-10
5.42693e-10	1.18531e-10		2.63898e-09	1.31451e-10			6.04153e-09	1.29199e-10		2.50547e-08	1.39015e-10
6.52644e-10	1.1855e-10		3.03615e-09	1.31699e-10			5.08394e-09	1.29335e-10		1.8538e-08	1.39059e-10
6.01709e-10	1.18597e-10		2.52387e-09	1.3171e-10			6.76958e-09	1.29372e-10		1.70207e-08	1.39064e-10
5.77601e-10	1.18622e-10		2.24665e-09	1.3193e-10			4.50968e-09	1.29389e-10		2.28839e-08	1.39263e-10
5.69869e-10	1.18662e-10		2.66882e-09	1.32515e-10			5.32223e-09	1.295e-10		1.62817e-08	1.39269e-10
7.35753e-10	1.18912e-10		2.56511e-09	1.32575e-10			4.77913e-09	1.29565e-10		2.04184e-08	1.39667e-10
4.43489e-10	1.18912e-10		2.59511e-09	1.32675e-10			5.13869e-09	1.29568e-10		2.03662e-08	1.3967e-10
4.44825e-10	1.19032e-10		2.7664e-09	1.33079e-10			6.16252e-09	1.29667e-10		2.07663e-08	1.39694e-10
5.67246e-10	1.19141e-10		2.07314e-09	1.33155e-10			3.95661e-09	1.29791e-10		2.29073e-08	1.39767e-10
4.7436e-10	1.19187e-10		3.02605e-09	1.33187e-10			5.29793e-09	1.29838e-10		2.19252e-08	1.39826e-10
5.80691e-10	1.19269e-10		2.67589e-09	1.33219e-10			5.27925e-09	1.29855e-10		2.61102e-08	1.39865e-10
5.55872e-10	1.19335e-10		2.79512e-09	1.33311e-10			4.42466e-09	1.29929e-10		2.11748e-08	1.39965e-10
4.80264e-10	1.19368e-10		4.08291e-09	1.33334e-10			5.39768e-09	1.29943e-10		2.35674e-08	1.40308e-10
5.04653e-10	1.19395e-10		2.81557e-09	1.33543e-10			5.25458e-09	1.30156e-10		2.28641e-08	1.40358e-10
4.8772e-10	1.19624e-10		2.64143e-09	1.33781e-10			5.00666e-09	1.30442e-10		1.89752e-08	1.40607e-10
5.80562e-10	1.19653e-10		2.41312e-09	1.33815e-10			3.70716e-09	1.3067e-10		2.50816e-08	1.40638e-10
6.08088e-10	1.19845e-10		2.43375e-09	1.33994e-10			5.94923e-09	1.30708e-10		2.65361e-08	1.40659e-10
5.86265e-10	1.19899e-10		2.33731e-09	1.34104e-10			6.87845e-09	1.30788e-10		2.17323e-08	1.40713e-10
5.35956e-10	1.19977e-10		2.67302e-09	1.3434e-10			5.6714e-09	1.30791e-10		2.15705e-08	1.40812e-10
5.8546e-10	1.20027e-10		2.13761e-09	1.34586e-10			6.51562e-09	1.30939e-10		2.55063e-08	1.40839e-10
5.33794e-10	1.20043e-10		2.84388e-09	1.34906e-10			4.68829e-09	1.31e-10		1.927e-08	1.40865e-10
5.61143e-10	1.20105e-10		2.02076e-09	1.35023e-10			5.37851e-09	1.31183e-10		2.227e-08	1.40888e-10
6.21291e-10	1.20493e-10		2.99773e-09	1.35042e-10			5.01222e-09	1.31209e-10		2.53479e-08	1.40911e-10
5.06369e-10	1.20495e-10		2.44372e-09	1.35072e-10			5.88958e-09	1.31383e-10		2.76519e-08	1.41009e-10
5.2751e-10	1.20818e-10		2.42341e-09	1.35148e-10			5.41156e-09	1.31408e-10		2.50249e-08	1.41071e-10
4.87986e-10	1.20898e-10		1.96411e-09	1.354e-10			5.39577e-09	1.31443e-10		2.26775e-08	1.41073e-10
5.70196e-10	1.21005e-10		2.54068e-09	1.35858e-10			4.21248e-09	1.31604e-10		2.11663e-08	1.41118e-10
5.34025e-10	1.21056e-10		2.26943e-09	1.36571e-10			4.4615e-09	1.31626e-10		2.03707e-08	1.41225e-10
5.75166e-10	1.2108e-10		1.40056e-09	1.36804e-10			5.33013e-09	1.31771e-10		2.08056e-08	1.41246e-10
5.83323e-10	1.21253e-10		3.32941e-09	1.37386e-10			4.76838e-09	1.31833e-10		2.50143e-08	1.41311e-10
6.3079e-10	1.21274e-10		2.54589e-09	1.37496e-10			4.23052e-09	1.32024e-10		2.45771e-08	1.41377e-10
6.0687e-10	1.21404e-10		2.65392e-09	1.37523e-10			5.13261e-09	1.32076e-10		2.54361e-08	1.41478e-10
5.99319e-10	1.21486e-10		2.76442e-09	1.38587e-10			5.6314e-09	1.32128e-10		2.34548e-08	1.41483e-10
6.1547e-10	1.21546e-10		3.42171e-09	1.38598e-10			5.77287e-09	1.32223e-10		2.45479e-08	1.4154e-10
6.43197e-10	1.21573e-10		2.37785e-09	1.38971e-10			5.41549e-09	1.32367e-10		2.6248e-08	1.41543e-10
5.89926e-10	1.21661e-10		2.74128e-09	1.39358e-10			5.70227e-09	1.32384e-10		1.36272e-08	1.41575e-10
5.8895e-10	1.21686e-10		2.71361e-09	1.39385e-10			4.5495e-09	1.32455e-10		2.87078e-08	1.41844e-10
6.25877e-10	1.21702e-10		2.58794e-09	1.40489e-10			4.6483e-09	1.32466e-10		2.08339e-08	1.42243e-10
6.11265e-10	1.21852e-10		2.85158e-09	1.40635e-10			5.49344e-09	1.32479e-10		2.43044e-08	1.42283e-10
5.7236e-10	1.21919e-10		4.30012e-09	1.41686e-10			4.0769e-09	1.32537e-10		1.78785e-08	1.42467e-10
5.15502e-10	1.21978e-10		2.4199e-09	1.45829e-10			5.63985e-09	1.32645e-10		2.50593e-08	1.42559e-10
6.90359e-10	1.22146e-10		3.92134e-09	1.77721e-10			5.01588e-09	1.32664e-10		2.29768e-08	1.42604e-10
6.31724e-10	1.22333e-10		4.36619e-09	2.13702e-10			5.2515e-09	1.32665e-10		2.64056e-08	1.427e-10
4.58067e-10	1.22385e-10		3.98877e-09	2.27861e-10			4.85996e-09	1.32984e-10		2.14295e-08	1.42852e-10
5.48427e-10	1.22412e-10		3.69592e-09	2.34547e-10			4.31203e-09	1.3303e-10		1.98429e-08	1.42902e-10
5.02712e-10	1.22547e-10		4.18837e-09	2.38666e-10			5.28967e-09	1.3319e-10		2.27438e-08	1.42973e-10
4.71763e-10	1.22768e-10		4.64602e-09	2.39973e-10			5.35108e-09	1.33221e-10		2.31081e-08	1.43062e-10
5.06913e-10	1.22862e-10						6.4695e-09	1.33355e-10		2.65588e-08	1.43103e-10
5.9811e-10	1.2299e-10						5.43387e-09	1.33449e-10		2.35667e-08	1.43345e-10
6.09163e-10	1.23107e-10						6.37367e-09	1.3367e-10		2.30027e-08	1.43392e-10
4.29005e-10	1.23654e-10						5.00894e-09	1.33686e-10		2.41369e-08	1.43463e-10
5.17385e-10	1.23721e-10						4.77794e-09	1.33699e-10		1.93664e-08	1.43469e-10
6.34921e-10	1.2377e-10						5.66337e-09	1.33732e-10		2.71255e-08	1.43657e-10
4.89588e-10	1.23786e-10						4.13059e-09	1.33832e-10		2.34347e-08	1.43721e-10
5.5037e-10	1.23788e-10						5.55236e-09	1.33927e-10		2.81218e-08	1.43834e-10
5.30619e-10	1.23855e-10						5.62534e-09	1.34015e-10		2.30046e-08	1.43894e-10
5.53284e-10	1.2387e-10						5.52894e-09	1.34337e-10		2.08751e-08	1.43968e-10
5.44693e-10	1.23994e-10						5.56848e-09	1.34366e-10		2.83681e-08	1.43988e-10
4.82258e-10	1.24015e-10						5.17724e-09	1.34752e-10		2.03882e-08	1.43998e-10
5.83203e-10	1.24326e-10						5.02113e-09	1.34868e-10		2.93291e-08	1.44112e-10
5.88817e-10	1.24446e-10						5.52268e-09	1.35091e-10		1.90323e-08	1.44244e-10
6.27024e-10	1.24465e-10						6.04496e-09	1.35253e-10		2.38835e-08	1.44298e-10
5.56842e-10	1.24512e-10						5.68825e-09	1.35293e-10		2.12828e-08	1.44346e-10
6.08913e-10	1.24588e-10						6.23172e-09	1.35414e-10		2.31102e-08	1.44451e-10
7.07082e-10	1.24751e-10						6.78261e-09	1.35572e-10		2.7924e-08	1.44492e-10
5.82828e-10	1.24985e-10						6.06386e-09	1.35881e-10		2.52411e-08	1.44581e-10
5.53767e-10	1.25043e-10						5.41451e-09	1.35898e-10		2.30607e-08	1.44761e-10
5.28176e-10	1.25053e-10						5.9096e-09	1.35931e-10		2.86191e-08	1.44864e-10
5.12647e-10	1.25609e-10						4.65151e-09	1.36398e-10		2.34589e-08	1.44927e-10
5.56708e-10	1.25668e-10						4.84814e-09	1.36422e-10		2.0177e-08	1.4496e-10
5.51905e-10	1.2586e-10						5.42427e-09	1.36732e-10		2.71612e-08	1.45218e-10
3.19213e-10	1.2598e-10						6.57781e-09	1.36773e-10		2.7353e-08	1.45273e-10
4.29194e-10	1.26299e-10						4.3191e-09	1.36982e-10		2.26276e-08	1.45316e-10
5.38521e-10	1.26379e-10						4.71103e-09	1.37105e-10		2.5266e-08	1.45317e-10
6.35985e-10	1.26853e-10						4.82977e-09	1.37271e-10		2.54691e-08	1.45389e-10
4.54414e-10	1.27004e-10						5.5559e-09	1.37325e-10		2.05086e-08	1.45562e-10
6.06963e-10	1.27217e-10						5.25967e-09	1.37557e-10		2.65556e-08	1.45842e-10
5.68128e-10	1.27319e-10						5.22092e-09	1.37678e-10		2.74041e-08	1.4597e-10
6.02439e-10	1.27645e-10						5.47407e-09	1.37863e-10		8.17549e-09	1.45999e-10
5.27268e-10	1.27955e-10						6.07297e-09	1.3788e-10		2.31536e-08	1.46048e-10
5.87133e-10	1.28042e-10						5.30537e-09	1.37933e-10		2.76291e-08	1.46052e-10
8.22966e-10	1.28148e-10						4.86415e-09	1.38498e-10		1.86796e-08	1.46097e-10
6.7421e-10	1.28207e-10						5.39019e-09	1.38793e-10		2.35336e-08	1.46111e-10
4.50712e-10	1.28396e-10						6.03762e-09	1.3892e-10		2.43727e-08	1.46254e-10
6.24422e-10	1.28469e-10						6.49897e-09	1.38982e-10		2.59964e-08	1.46301e-10
5.4076e-10	1.29082e-10						5.49549e-09	1.39373e-10		2.81211e-08	1.46337e-10
6.49235e-10	1.29172e-10						3.87405e-09	1.39532e-10		2.19472e-08	1.46458e-10
5.76358e-10	1.2959e-10						4.55831e-09	1.39647e-10		1.70625e-08	1.46481e-10
5.7926e-10	1.29724e-10						5.40375e-09	1.39857e-10		2.46443e-08	1.46595e-10
4.78352e-10	1.29731e-10						5.4149e-09	1.40888e-10		2.98671e-08	1.46762e-10
5.63451e-10	1.29775e-10						5.73687e-09	1.40919e-10		2.6185e-08	1.4681e-10
6.27724e-10	1.30267e-10						5.48461e-09	1.41072e-10		2.45229e-08	1.47e-10
6.59889e-10	1.30796e-10						5.4309e-09	1.41443e-10		2.70619e-08	1.47012e-10
5.64773e-10	1.31135e-10						5.30611e-09	1.41769e-10		2.35681e-08	1.47065e-10
6.56835e-10	1.31478e-10						5.04731e-09	1.41811e-10		2.15412e-08	1.47104e-10
6.02289e-10	1.31585e-10						5.25264e-09	1.42312e-10		2.32975e-08	1.47182e-10
6.87457e-10	1.31772e-10						6.57954e-09	1.42617e-10		2.67881e-08	1.47239e-10
6.6366e-10	1.31853e-10						5.98935e-09	1.42648e-10		2.71581e-08	1.47407e-10
6.57646e-10	1.31905e-10						5.83913e-09	1.42886e-10		2.30754e-08	1.47562e-10
6.51192e-10	1.31987e-10						5.80148e-09	1.43208e-10		2.59598e-08	1.47803e-10
5.40819e-10	1.32093e-10						5.41135e-09	1.43263e-10		2.12034e-08	1.48316e-10
7.29853e-10	1.32119e-10						6.72674e-09	1.45405e-10		2.72769e-08	1.48356e-10
6.9986e-10	1.32173e-10						5.85093e-09	1.45509e-10		2.40256e-08	1.48372e-10
6.69172e-10	1.32829e-10						6.74141e-09	1.46725e-10		2.23138e-08	1.48593e-10
6.94179e-10	1.32897e-10						6.53412e-09	1.47085e-10		2.92896e-08	1.48659e-10
6.81851e-10	1.33585e-10						6.13694e-09	1.47826e-10		2.14516e-08	1.48689e-10
6.2725e-10	1.33926e-10						5.12183e-09	1.48155e-10		2.3862e-08	1.48798e-10
6.53518e-10	1.3393e-10						6.18897e-09	1.51717e-10		2.01096e-08	1.48987e-10
6.46938e-10	1.34632e-10									2.62914e-08	1.49028e-10
5.45431e-10	1.34923e-10									2.17736e-08	1.49183e-10
6.42977e-10	1.42128e-10									2.41623e-08	1.49485e-10
6.39479e-10	1.4322e-10									2.05836e-08	1.49781e-10
										2.64244e-08	1.5024e-10
										2.39219e-08	1.50269e-10
										2.54945e-08	1.51017e-10
										2.56332e-08	1.51087e-10
										2.72515e-08	1.51249e-10
										2.74073e-08	1.51253e-10
										2.173e-08	1.51417e-10
										2.83152e-08	1.51481e-10
										2.5411e-08	1.51572e-10
										2.40315e-08	1.51684e-10
										1.5971e-08	1.51715e-10
										2.26974e-08	1.51733e-10
										2.78828e-08	1.51997e-10
										2.20882e-08	1.52236e-10
										2.59405e-08	1.52781e-10
										2.47807e-08	1.52808e-10
										2.10012e-08	1.52968e-10
										2.04482e-08	1.52975e-10
										2.65408e-08	1.5395e-10
										2.6076e-08	1.54375e-10
										2.33478e-08	1.54959e-10
										2.89278e-08	1.54994e-10
										2.32023e-08	1.5522e-10
										2.54979e-08	1.55633e-10
										2.30517e-08	1.55662e-10
										2.46456e-08	1.5626e-10
										2.35528e-08	1.56697e-10
										2.36194e-08	1.5744e-10
										3.05207e-08	1.57611e-10
										2.8838e-08	1.57794e-10
										2.53686e-08	1.57944e-10
										2.51889e-08	1.58862e-10
										2.67466e-08	1.5933e-10
										2.96655e-08	1.60913e-10
										2.12172e-08	1.62248e-10
										2.27857e-08	1.65579e-10
										2.92298e-08	1.6632e-10
										2.76571e-08	1.75425e-10
										2.91055e-08	1.82203e-10
										2.61403e-08	1.93665e-10
										3.41289e-08	1.95537e-10
										3.18067e-08	1.96232e-10
										2.82845e-08	2.00128e-10
										2.76711e-08	2.01464e-10
										3.74498e-08	2.03083e-10
										3.22689e-08	2.03299e-10
										3.43883e-08	2.06635e-10
										3.4628e-08	2.14041e-10
										3.44598e-08	2.14599e-10
										3.46347e-08	2.22385e-10
										3.86556e-08	2.44422e-10
										3.83495e-08	2.50529e-10
										4.31765e-08	2.5362e-10
										3.28774e-08	2.65859e-10

## Sheet: Figure_2c
DocG S54C-Cy3b:CohE E154C-AF547		DocG A77C-Cy3b:CohE E154C-AF547
Proximity ratio		Proximity ratio
0.56778		0.16429
0.21607		0.55301
0.48404		0.50294
0.64278		0.42181
0.4292		0.3632
0.42172		0.80236
0.64644		0.53206
0.24629		0.5009
0.31543		0.37451
0.28145		0.64851
0.35907		0.63694
0.07168		0.42245
0.35665		0.26308
0.38876		0.2581
0.27175		0.37105
0.51598		0.38076
0.35268		0.30781
0.34396		0.28848
0.58632		0.73589
0.34429		0.3164
0.41098		0.22945
0.32298		0.22332
0.40948		0.59098
0.273		0.17155
0.55811		0.42547
0.19173		0.22514
0.36982		0.47017
0.34419		0.34833
0.45074		0.50131
0.35448		0.49574
0.33124		0.50146
0.27335		0.31392
0.40008		0.52625
0.47719		0.54504
0.30429		0.36124
0.28292		0.40941
0.34827		0.36264
0.26663		0.36724
0.56844		0.45809
0.36057		0.51446
0.21648		0.12928
0.38878		0.4755
0.37467		0.29798
0.3587		0.6325
0.20336		0.53299
0.63632		0.5795
0.48643		0.60572
0.40547		0.42755
0.38705		0.42541
0.40007		0.43533
0.23726		0.46237
0.33612		0.40002
0.24291		0.52209
0.64002		0.6329
0.51848		0.46094
0.56615		0.54767
0.14949		0.38546
0.28946		0.32026
0.25201		0.50172
0.46715		0.58542
0.44189		0.33211
0.24749		0.34548
0.52924		0.48042
0.31582		0.48052
0.38582		0.307
0.21028		0.44083
0.50934		0.59494
0.4094		0.4758
0.64539		0.58615
0.11676		0.39116
0.33163		0.27403
0.35679		0.57726
0.59124		0.40635
0.31767		0.47324
0.28754		0.23782
0.3264		0.31314
0.34298		0.27657
0.20676		0.63063
0.26395		0.42908
0.26696		0.4892
0.33228		0.57114
0.44034		0.40006
0.22941		0.32286
0.30395		0.4517
0.34234		0.35918
0.28929		0.32046
0.42258		0.2748
0.29937		0.63336
0.35042		0.55679
0.46863		0.75904
0.54158		0.17466
0.22889		0.34032
0.38701		0.63733
0.28865		0.4595
0.56716		0.45711
0.18891		0.53666
0.53751		0.39435
0.30339		0.38279
0.4289		0.37233
0.4874		0.50199
0.42673		0.2594
0.53848		0.10616
0.40006		0.40482
0.29512		0.46317
0.28014		0.5017
0.1394		0.30636
0.13152		0.36299
0.2787		0.30175
0.55251		0.45944
0.24072		0.36044
0.67535		0.50092
0.3663		0.45517
0.32044		0.43686
0.46612		0.36117
0.32031		0.359
0.28835		0.4342
0.3153		0.48561
0.1986		0.28815
0.26558		0.37984
0.29876		0.46728
0.30982		0.45052
0.38044		0.39622
0.22717		0.35673
0.17757		0.50311
0.13498		0.24499
0.46031		0.63426
0.21583		0.23904
0.22397		0.29755
0.42141		0.44919
0.29867		0.44054
0.37812		0.64823
0.37485		0.27123
0.19806		0.48115
0.44798		0.33216
0.25693		0.65071
0.67408		0.34422
0.38879		0.5515
0.32124		0.37477
0.21158		0.54715
0.34662		0.51757
0.29676		0.64668
0.35367		0.28756
0.2451		0.40005
0.12505		0.58368
0.41561		0.43515
0.40004		0.38202
0.41885		0.46319
0.34541		0.42352
0.26789		0.6638
0.30356		0.56769
0.28706		0.41962
0.28775		0.34651
0.44769		0.4093
0.24027		0.51957
0.40958		0.32042
0.2026		0.56869
0.2761		0.42251
0.16979		0.29226
0.52223		0.41326
0.50303		0.42919
0.40008		0.43711
0.53756		0.34083
0.21085		0.64034
0.5021		0.42494
0.24515		0.40006
0.24205		0.66026
0.2637		0.4292
0.1741		0.40561
0.28215		0.39391
0.33277		0.50163
0.08577		0.43351
0.24024		0.19354
0.42902		0.44179
0.31227		0.50098
0.29229		0.46491
0.45621		0.43735
0.35009		0.24661
0.40003		0.31025
0.4888		0.45503
0.39117		0.55389
0.46266		0.19192
0.47779		0.51791
0.23254		0.41415
0.28246		0.87631
0.2834		0.48367
0.28445		0.33272
0.31313		0.52929
0.39533		0.26548
0.47862		0.30216
0.50292		0.28826
0.59571		0.24828
0.23922		0.40003
0.46522		0.59129
0.29389		0.54297
0.36312		0.31381
0.58585		0.58485
0.59979		0.52593
0.42929		0.44366
0.10485		0.45738
0.4149		0.43777
0.50162		0.28002
0.3939		0.58158
0.36789		0.28923
0.31929		0.38428
0.44123		0.56626
0.53736		0.44505
0.61942		0.71416
0.30036		0.44033
0.63848		0.42928
0.47412		0.40009
0.42135		0.35441
0.34322		0.58767
0.56704		0.19747
0.74877		0.4839
0.43277		0.33266
0.5755		0.53324
0.27462		0.52559
0.31304		0.38456
0.31328		0.35682
0.50125		0.43407
0.48561		0.32224
0.47742		0.44869
0.51557		0.19797
0.20783		0.37908
0.39278		0.3492
0.34309		0.33981
0.42904		0.53443
0.40008		0.48043
0.1545		0.4764
0.36878		0.30676
0.32022		0.47758
0.22207		0.4618
0.14202		0.38085
0.32358		0.47015
0.33201		0.74602
0.24727		0.39121
0.36624		0.42136
0.22058		0.41995
0.41702		0.42363
0.38322		0.34664
0.30828		0.28191
0.27886		0.17243
0.34899		0.52244
0.15059		0.60303
0.37635		0.56793
0.47709		0.29494
0.32675		0.70958
0.37018		0.42972
0.42923		0.32061
0.44551		0.59527
0.21863		0.47164
0.30653		0.4001
0.3202		0.47879
0.39389		0.3398
0.24823		0.20828
0.28546		0.48434
0.32452		0.3052
0.47112		0.52137
0.34995		0.52185
0.54412		0.37448
0.56235		0.41797
0.2627		0.46952
0.42359		0.33275
0.12617		0.36292
0.5142		0.25683
0.22981		0.60921
0.3557		0.53756
0.319		0.38053
0.30543		0.34954
0.31756		0.45838
0.33276		0.24255
0.43291		0.37464
0.66917		0.24891
0.63618		0.65692
0.40008		0.40015
0.29588		0.43369
0.60495		0.40642
0.40937		0.46042
0.29018		0.54364
0.22772		0.40007
0.53592		0.33089
0.65605		0.23462
0.25696		0.33286
0.45297		0.36984
0.2941		0.27428
0.45788		0.58908
0.24782		0.40687
0.30174		0.26275
0.16468		0.27777
0.62778		0.47225
0.38882		0.5408
0.13857		0.35084
0.46699		0.41193
0.22874		0.28634
0.40747		0.24899
0.37889		0.61773
0.28367		0.16553
0.27558		0.60678
0.47877		0.16263
0.48331		0.47555
0.37466		0.35078
0.33247		0.3844
0.43688		0.35961
0.2301		0.42391
0.21415		0.36962
0.45883		0.28816
0.61199		0.43859
0.52347		0.06611
0.30733		0.39621
0.12126		0.51923
0.24696		0.40752
0.47931		0.36321
0.31675		0.38194
0.45892		0.39582
0.59858		0.7139
0.50281		0.46691
0.30608		0.55715
0.42909		0.478
0.21963		0.32213
0.43986		0.17323
0.50209		0.39022
0.28721		0.36707
0.24747		0.48558
0.25795		0.53744
0.40765		0.50235
0.40364		0.40306
0.42335		0.48811
0.33172		0.61461
0.47975		0.37473
0.29441		0.36807
0.16568		0.36262
0.15524		0.45185
0.17424		0.50094
0.39533		0.30145
0.31065		0.38077
0.44496		0.40013
0.30176		0.47628
0.23063		0.50249
0.35686		0.53029
0.49515		0.36333
0.34246		0.6093
0.4382		0.47713
0.38078		0.62182
0.63796		0.48896
0.43286		0.41292
0.41208		0.59292
0.22447		0.39532
0.44467		0.2891
0.26678		0.28304
0.20474		0.33793
0.48763		0.24892
0.43425		0.67459
0.42141		0.36129
0.26747		0.36324
0.40007		0.59285
0.44902		0.4406
0.1878		0.44495
0.61497		0.44484
0.36975		0.55141
0.42931		0.42742
0.28002		0.5414
0.42948		0.52076
0.32258		0.52809
0.24803		0.42968
0.18158		0.44555
0.2747		0.41699
0.34572		0.28032
0.28875		0.45141
0.35166		0.35965
0.54289		0.63828
0.648		0.32434
0.30557		0.27806
0.36293		0.45989
0.365		0.48455
0.30525		0.52499
0.38685		0.53077
0.20545		0.50299
0.36806		0.24892
0.14858		0.46348
0.11264		0.51825
0.32364		0.40929
0.3278		0.644
0.2367		0.27431
0.33223		0.18524
0.35835		0.38073
0.23931		0.54443
0.32195		0.60804
0.33929		0.31093
0.40935		0.50462
0.52079		0.59271
0.31407		0.56902
0.26385		0.31179
0.4001		0.32835
0.41578		0.6477
0.332		0.53553
0.52662		0.42926
0.43608		0.44507
0.17333		0.34672
0.34718		0.59537
0.39502		0.47889
0.45543		0.44501
0.35652		0.53027
0.35785		0.36994
0.19746		0.55452
0.4252		0.5743
0.19813		0.23075
0.58036		0.29657
0.40639		0.5215
0.52884		0.52156
0.55197		0.31707
0.56135		0.36047
0.32493		0.4359
0.25097		0.32431
0.61823		0.349
0.21088		0.45527
0.4184		0.85474
0.238		0.31591
0.25544		0.5641
0.35471		0.45396
0.41553		0.38877
0.29896		0.50116
0.23757		0.31434
0.17728		0.34483
0.1795		0.52812
0.36792		0.39233
0.29871		0.21223
0.35947		0.5409
0.42395		0.40857
0.38702		0.50096
0.36321		0.44242
0.37057		0.52355
0.3184		0.48278
0.57417		0.48582
0.5666		0.14154
0.49007		0.34657
0.42195		0.47269
0.18577		0.28814
0.43818		0.42141
0.21429		0.34085
0.42447		0.51944
0.31301		0.38216
0.35231		0.31812
0.24829		0.46275
0.27105		0.28081
0.45176		0.28959
0.2634		0.51975
0.31902		0.34749
0.36305		0.58489
0.22793		0.46561
0.248		0.1598
0.34632		0.52119
0.36887		0.38129
0.68629		0.4212
0.4433		0.53531
0.50238		0.52587
0.46259		0.50198
0.40004		0.61571
0.37259		0.47175
0.32379		0.57711
0.41545		0.28793
0.3216		0.54148
0.23428		0.27402
0.18632		0.55458
0.43647		0.35644
0.36045		0.50127
0.12466		0.52445
0.37477		0.55966
0.30798		0.6449
0.31107		0.40004
0.26032		0.65162
0.26258		0.50156
0.3036		0.26102
0.30852		0.30259
0.36623		0.46511
0.28628		0.65647
0.20376		0.57312
0.3711		0.28391
0.40003		0.27052
0.25674		0.58612
0.26497		0.28854
0.26534		0.44718
0.23873		0.37086
0.19775		0.46678
0.61338		0.6416
0.34521		0.34124
0.77502		0.54893
0.38878		0.46623
0.4855		0.5647
0.50171		0.57648
0.21827		0.15547
0.38704		0.57298
0.65301		0.30197
0.38423		0.51688
0.30486		0.43557
0.35803		0.64928
0.3525		0.41328
0.23314		0.68959
0.1898		0.53643
0.2259		0.6033
0.22044		0.35751
0.44256		0.37462
0.45577		0.28431
0.41713		0.40748
0.34347		0.52808
0.39013		0.60253
0.32215		0.40005
0.3375		0.38069
0.53165		0.65362
0.47503		0.22866
0.58813		0.37908
0.3539		0.45302
0.41205		0.36293
0.40762		0.50139
0.67207		0.43177
0.40932		0.44117
0.34526		0.45533
0.27108		0.55463
0.22734		0.30428
0.31372		0.43236
0.29887		0.2962
0.2903		0.50214
0.34616		0.33213
0.32811		0.24795
0.33305		0.39505
0.26536		0.34139
0.24397		0.46277
0.22719		0.50067
0.17703		0.45902
0.45878		0.56155
0.23233		0.51073
0.60117		0.48627
0.4785		0.44104
0.65088		0.56003
0.51935		0.35636
0.51596		0.31604
0.17414		0.46754
0.42424		0.33207
0.63522		0.64831
0.40206		0.60926
0.30701		0.34313
0.77129		0.42203
0.17097		0.56458
0.35139		0.46014
0.28828		0.38881
0.51476		0.51915
0.23412		0.39434
0.04543		0.57472
0.18532		0.58053
0.55707		0.33279
0.35341		0.25357
0.29446		0.58074
0.4792		0.52792
0.26872		0.28107
0.711		0.43407
0.29724		0.3314
0.43794		0.79664
0.39278		0.33716
0.4405		0.47041
0.30308		0.59175
0.24257		0.50297
0.24874		0.59695
0.27332		0.36294
0.35936		0.36506
0.19448		0.44265
0.42157		0.55106
0.35848		0.60621
0.53406		0.37815
0.29057		0.42336
0.2713		0.53311
0.42136		0.65346
0.41394		0.31741
0.45556		0.47224
0.26552		0.25921
0.47968		0.62513
0.48679		0.39469
0.32536		0.41883
0.54259		0.42289
0.24644		0.38876
0.40378		0.41527
0.28327		0.31685
0.54151		0.29724
0.4865		0.64362
0.4624		0.55138
0.36627		0.68971
0.36053		0.43777
0.4121		0.34872
0.46429		0.30586
0.33239		0.49351
0.38335		0.30122
0.38877		0.41435
0.47668		0.46313
0.29251		0.32816
0.34334		0.44698
0.75388		0.261
0.43627		0.3928
0.31541		0.50183
0.32438		0.41791
0.30388		0.4367
0.51064		0.51928
0.55287		0.47298
0.2705		0.33134
0.74403		0.48748
0.48804		0.53352
0.30085		0.46996
0.34677		0.50936
0.41085		0.16287
0.43293		0.34303
0.27085		0.3586
0.37456		0.48921
0.33768		0.37221
0.35352		0.44964
0.24327		0.24386
0.59714		0.42527
0.28452		0.18523
0.26866		0.23159
0.35968		0.27126
0.56956		0.47153
0.25698		0.44115
0.35785		0.65847
0.26823		0.50268
0.35979		0.40329
0.48224		0.65631
0.32502		0.47021
0.52579		0.32271
0.47249		0.28745
0.33945		0.45863
0.40877		0.41259
0.31574		0.33214
0.60756		0.36607
0.26333		0.34706
0.36082		0.36638
0.3237		0.36327
0.33734		0.69799
0.2219		0.54859
0.31897		0.5351
0.34441		0.63761
0.25224		0.53035
0.28862		0.57912
0.34026		0.42687
0.39385		0.40003
0.40494		0.36902
0.22279		0.59315
0.38966		0.48795
0.38544		0.33192
0.30335		0.28459
0.31925		0.37751
0.34139		0.53946
0.45302		0.55702
0.37889		0.35956
0.41686		0.47256
0.42672		0.18368
0.27659		0.34646
0.24896		0.43802
0.20717		0.46859
0.1193		0.39471
0.31123		0.41494
0.30086		0.36323
0.62035		0.16943
0.5293		0.545
0.36019		0.473
0.48729		0.36691
0.43995		0.51281
0.30456		0.21387
0.82579		0.65859
0.43568		0.37787
0.22064		0.45761
0.50146		0.48437
0.28893		0.53314
0.29392		0.63189
0.13318		0.33233
0.31173		0.56287
0.37486		0.37159
0.2643		0.24733
0.48234		0.48902
0.2534		0.4581
0.40007		0.44183
0.48906		0.35639
0.1498		0.19007
0.31646		0.47239
0.50293		0.53709
0.42548		0.40393
0.24845		0.34245
0.31986		0.60571
0.45037		0.35922
0.5015		0.25525
0.14227		0.44611
0.36303		0.47182
0.48521		0.35823
0.53673		0.28734
0.41739		0.44773
0.19032		0.46561
0.84511		0.32021
0.30831		0.26526
0.20749		0.48592
0.38069		0.46914
0.64643		0.50183
0.57896		0.56194
0.27848		0.70231
0.33157		0.31873
0.36913		0.25491
0.47012		0.47955
0.17841		0.6094
0.46956		0.37475
0.40555		0.15844
0.36653		0.54791
0.17274		0.30581
0.23595		0.29554
0.42885		0.47879
0.47113		0.3845
0.38087		0.46213
0.412		0.24006
0.20251		0.4336
0.29233		0.59367
0.3205		0.55934
0.28878		0.50119
0.64075		0.33824
0.40006		0.37
0.3096		0.21421
0.30108		0.39122
0.42128		0.63319
0.71068		0.6984
0.37471		0.50082
0.34693		0.40643
0.30682		0.28333
0.4627		0.52573
0.24776		0.39124
0.1335		0.64027
0.48154		0.3785
0.20633		0.51939
0.22104		0.28423
0.40924		0.22615
0.42891		0.48698
0.3976		0.46471
0.47731		0.61726
0.25143		0.43403
0.3229		0.52444
0.30138		0.36067
0.54162		0.54844
0.38686		0.45858
0.31346		0.5135
0.30527		0.51546
0.22646		0.35399
0.15979		0.32619
0.50177		0.40431
0.23858		0.23684
0.47776		0.43374
0.22322		0.39277
0.4418		0.36616
0.43287		0.4864
0.10028		0.47708
0.31925		0.34276
0.43546		0.3502
0.48914		0.47184
0.20581		0.0655
0.50794		0.47752
0.18518		0.32475
0.54908		0.367
0.44089		0.3326
0.22296		0.48876
0.49125		0.35272
0.23713		0.47754
0.25157		0.3467
0.34316		0.50214
0.23013		0.44106
0.14909		0.27176
0.39124		0.09592
0.25533		0.29268
0.50219		0.31243
0.6348		0.18572
0.27898		0.42257
0.31114		0.36614
0.30629		0.42323
0.38164		0.24524
0.44861		0.36796
0.38437		0.31843
0.25784		0.11854
0.31074		0.62231
0.22223		0.44956
0.43524		0.43211
0.18918		0.54925
0.30436		0.42904
0.16338		0.52411
0.45388		0.52069
0.54542		0.43414
0.23837		0.3746
0.60328		0.40263
0.26535		0.34126
0.38168		0.48365
0.46595		0.30663
0.50171		0.44217
0.2474		0.44058
0.40003		0.59905
0.40561		0.43059
0.24006		0.17
0.48258		0.50183
0.19625		0.48944
0.42918		0.3669
0.14772		0.5436
0.38765		0.51909
0.25594		0.32152
0.23653		0.56318
0.28945		0.55374
0.34201		0.36283
0.27662		0.47033
0.44545		0.34194
0.19307		0.53117
0.5424		0.55924
0.33123		0.51362
0.29987		0.34282
0.39622		0.23619
0.36777		0.30719
0.32836		0.59614
0.29423		0.36784
0.56969		0.3458
0.45116		0.41146
0.24888		0.69385
0.47308		0.33959
0.13763		0.43637
0.50122		0.4176
0.22101		0.27038
0.30385		0.78561
0.21638		0.65073
0.31144		0.36106
0.24803		0.36282
0.26942		0.38587
0.3552		0.06966
0.20222		0.28335
0.20461		0.41702
0.48744		0.50146
0.26007		0.63512
0.3681		0.54614
0.52737		0.42572
0.37892		0.43515
0.60006		0.52649
0.29833		0.38257
0.27062		0.55063
0.45331		0.51735
0.32014		0.71489
0.39279		0.63831
0.45351		0.57694
0.39118		0.44882
0.37189		0.34908
0.25516		0.33169
0.33734		0.30166
0.48856		0.54639
0.3069		0.35931
0.48713		0.54313
0.46722		0.18945
0.21465		0.17025
0.47818		0.47126
0.4416		0.38063
0.28992		0.59605
0.50132		0.63345
0.32988		0.26693
0.29078		0.40009
0.35158		0.52883
0.38693		0.28429
0.35136		0.38952
0.42518		0.86049
0.28199		0.36633
0.55715		0.54482
0.44592		0.3928
0.49133		0.3307
0.45092		0.44889
0.28985		0.43507
0.366		0.19317
0.30006		0.44231
0.40007		0.1913
0.39339		0.47007
0.40004		0.5815
0.34437		0.54289
0.31645		0.5898
0.60271		0.47684
0.38439		0.7624
0.42392		0.52057
0.22316		0.33979
0.43393		0.4875
0.22384		0.52589
0.43306		0.36635
0.4804		0.17316
0.29139		0.31524
0.25565		0.50271
0.50298		0.53856
0.44571		0.2303
0.28722		0.69723
0.27956		0.38288
0.58632		0.46649
0.20204		0.58239
0.33993		0.40783
0.47165		0.57474
0.42355		0.43809
0.12652		0.52822
0.36286		0.72409
0.26543		0.30126
0.34449		0.41325
0.44891		0.4859
0.39582		0.56733
0.3791		0.50135
0.36234		0.51287
0.41391		0.27996
0.45041		0.27665
0.28413		0.6051
0.42932		0.4718
0.29668		0.6854
0.522		0.42657
0.50313		0.4905
0.48131		0.50384
0.06882		0.2752
0.20224		0.43122
0.20601		0.52388
0.32741		0.56265
0.48443		0.44067
0.29414		0.3747
0.39279		0.38762
0.58061		0.55768
0.21393		0.50176
0.41528		0.35616
0.24714		0.36752
0.58413		0.41857
0.32728		0.36933
0.6147		0.41929
0.45814		0.40006
0.35859		0.35855
0.6579		0.41707
0.3322		0.32102
0.40003		0.47799
0.32441		0.3321
0.39122		0.5098
0.48098		0.34576
0.43868		0.05855
0.37752		0.699
0.59514		0.40557
0.28447		0.28693
0.50121		0.58805
0.55327		0.51366
0.24642		0.50194
0.17056		0.18293
0.32062		0.44323
0.45259		0.60278
0.32996		0.51894
0.50196		0.62492
0.34389		0.41046
0.35646		0.47065
0.33873		0.32227
0.24641		0.59428
0.32843		0.38622
0.30974		0.45872
0.3323		0.64873
0.25577		0.55966
0.30665		0.43938
0.50334		0.19612
0.41195		0.38867
0.33246		0.287
0.19217		0.20696
0.32549		0.2163
0.36921		0.60268
0.27117		0.3888
0.36774		0.20284
0.58478		0.47486
0.59508		0.29064
0.50088		0.40282
0.42935		0.44738
0.20471		0.40636
0.38879		0.34651
0.2417		0.52769
0.29854		0.60087
0.31329		0.34119
0.40705		0.29552
0.33197		0.50152
0.24304		0.55382
0.50241		0.60227
0.35495		0.4732
0.23172		0.50197
0.40009		0.5884
0.35952		0.4489
0.41213		0.44708
0.24886		0.47683
0.42903		0.40398
0.25488		0.42624
0.18079		0.36483
0.41974		0.38215
0.31494		0.33161
0.37752		0.4416
0.31555		0.39283
0.41684		0.39534
0.42544		0.28444
0.4141		0.37362
0.31951		0.42358
0.59385		0.42479
0.23167		0.47288
0.30357		0.35928
0.43216		0.21193
0.42871		0.68419
0.21517		0.56754
0.22661		0.34214
0.50097		0.30319
0.44482		0.4121
0.45549		0.33964
0.58253		0.33218
0.58523		0.46972
0.10877		0.33262
0.06775		0.40003
0.42459		0.60753
0.17078		0.50184
0.26648		0.17415
0.35456		0.44881
0.40433		0.74479
0.28234		0.64562
0.37206		0.44063
0.37958		0.34155
0.35231		0.30666
0.22749		0.30222
0.3422		0.45739
0.12645		0.51727
0.46962		0.30763
0.40762		0.60153
0.66953		0.22042
0.29976		0.70232
0.30623		0.46204
0.20433		0.40011
0.30666		0.60432
0.53517		0.32199
0.18468		0.37736
0.33265		0.387
0.42892		0.61087
0.47732		0.49149
0.42259		0.74591
0.43594		0.42613
0.29841		0.42929
0.40009		0.54986
0.26725		0.0943
0.27971		0.41763
0.35448		0.50246
0.34558		0.47287
0.53743		0.45162
0.2483		0.52944
0.37471		0.36978
0.43373		0.75641
0.28859		0.50095
0.30167		0.31113
0.36124		0.55697
0.65429		0.45588
0.29022		0.08685
0.4636		0.22361
0.16346		0.24788
0.28085		0.44479
0.48642		0.3321
0.48718		0.35214
0.41		0.28422
0.39533		0.62987
0.50148		0.2615
0.12509		0.6572
0.30366		0.45499
0.37477		0.41188
0.41489		0.29862
0.32048		0.42903
0.51886		0.40307
0.58902		0.40393
0.29521		0.85517
0.48656		0.32921
0.17257		0.33255
0.28407		0.36941
0.40007		0.57669
0.33281		0.71282
0.36324		0.72925
0.37458		0.45548
0.24156		0.30439
0.5012		0.44087
0.26479		0.40551
0.26079		0.54241
0.40004		0.34897
0.12752		0.40556
0.43548		0.50173
0.37468		0.2579
0.35523		0.41681
0.24537		0.47272
0.32613		0.44477
0.20198		0.43852
0.54872		0.38628
0.27897		0.47547
0.42336		0.5027
0.28372		0.3237
0.21712		0.55089
0.24618		0.47975
0.23975		0.50234
0.23558		0.51909
0.32437		0.47772
0.41594		0.29686
0.51453		0.42138
0.41951		0.26694
0.40749		0.38244
0.38447		0.42119
0.26956		0.24859
0.27996		0.34554
0.25603		0.30739
0.73668		0.08381
0.49324		0.25538
0.20232		0.24841
0.17534		0.41695
0.25562		0.62205
0.40828		0.48925
0.50261		0.49025
0.42289		0.47543
0.29422		0.63886
0.34933		0.7005
0.32342		0.46961
0.41335		0.33118
0.47039		0.42881
0.41733		0.40003
0.44525		0.44093
0.3233		0.54093
0.48593		0.40008
0.25694		0.41043
0.07859		0.10708
0.41568		0.21651
0.53572		0.56336
0.50187		0.43275
0.33271		0.45659
0.48581		0.17356
0.33307		0.46922
0.53219		0.34045
0.2555		0.5016
0.2482		0.42686
0.40928		0.61573
0.34504		0.10951
0.48082		0.44228
0.32289		0.51705
0.31895		0.55367
0.24569		0.42917
0.42894		0.36957
0.4451		0.44524
0.45976		0.36262
0.33249		0.23093
0.18895		0.56771
0.68228		0.38453
0.19173		0.28994
0.25611		0.42384
0.14168		0.35571
0.41394		0.48275
0.24639		0.37245
0.35936		0.65425
0.36229		0.41961
0.40921		0.50069
0.50255		0.5277
0.44595		0.41475
0.23478		0.54429
0.31696		0.42945
0.25756		0.32296
0.22816		0.51137
0.38435		0.35648
0.39248		0.43099
0.18349		0.28507
0.24529		0.46692
0.2992		0.47919
0.30686		0.40746
0.28724		0.46817
0.38433		0.31697
0.40005		0.42174
0.59436		0.26869
0.42612		0.37738
0.33231		0.16261
0.28393		0.43532
0.21557		0.48001
0.82756		0.45199
0.42017		0.44538
0.31748		0.59554
0.28234		0.26802
0.25329		0.60214
0.21349		0.62793
0.36334		0.45634
0.26852		0.34513
0.61224		0.26154
0.35198		0.56723
0.3747		0.40394
0.42446		0.3718
0.36563		0.52737
0.38429		0.14934
0.42472		0.68072
0.17399		0.32081
0.35218		0.46237
0.13591		0.58374
0.57521		0.30407
0.56317		0.33775
0.45946		0.41956
0.36969		0.5248
0.36449		0.46445
0.24623		0.50177
0.54706		0.41699
0.52754		0.27566
0.51584		0.51014
0.38076		0.81444
0.32733		0.54958
0.31179		0.51038
0.11703		0.39016
0.38053		0.4001
0.31134		0.50283
0.64132		0.68766
0.26188		0.52618
0.32492		0.42552
0.71024		0.46589
0.8773		0.43573
0.30326		0.26547
0.46499		0.36701
0.09339		0.39582
0.28418		0.59014
0.3767		0.5312
0.25571		0.37472
0.39122		0.514
0.31116		0.52334
0.45261		0.37908
0.54652		0.51607
0.35771		0.39582
0.35831		0.45966
0.44038		0.48142
0.22751		0.40632
0.48697		0.50236
0.49247		0.24466
0.28372		0.50181
0.26689		0.58651
0.38686		0.64212
0.47215		0.50066
0.50176		0.3564
0.2311		0.17807
0.22394		0.23875
0.41063		0.57555
0.30309		0.46586
0.40636		0.49081
0.43789		0.60177
0.33259		0.34817
0.19284		0.45931
0.47525		0.62881
0.40946		0.14445
0.39533		0.23915
0.50109		0.61137
0.40009		0.32544
0.22526		0.71775
0.69375		0.4371
0.32121		0.53639
0.46871		0.46502
0.25729		0.39283
0.58803		0.52647
0.34714		0.46239
0.12172		0.44535
0.58724		0.69014
0.37801		0.44151
0.24864		0.34983
0.28944		0.40926
0.58449		0.45293
0.44173		0.32296
0.35168		0.1513
0.48848		0.35659
0.56384		0.39018
0.40485		0.53835
0.37647		0.45798
0.33204		0.68795
0.33213		0.41723
0.39706		0.42173
0.48829		0.35241
0.53574		0.51966
0.29467		0.38063
0.31789		0.67189
0.31827		0.7062
0.22369		0.52637
0.19223		0.33288
0.19884		0.41687
0.55032		0.34072
0.45926		0.61931
0.33266		0.10511
0.40753		0.50794
0.34377		0.86186
0.42917		0.45615
0.50159		0.53276
0.34186		0.50227
0.06941		0.3327
0.34959		0.31594
0.17694		0.40004
0.25141		0.4924
0.13529		0.35414
0.4583		0.36114
0.74789		0.4075
0.46275		0.43387
0.52237		0.47436
0.54515		0.59222
0.3034		0.29932
0.33255		0.69467
0.27937		0.52444
0.36687		0.30046
0.1742		0.20413
0.40006		0.61066
0.20683		0.4078
0.3912		0.54445
0.30186		0.60863
0.43928		0.60244
0.47052		0.36561
0.58143		0.46301
0.41687		0.47906
0.38211		0.29326
0.4487		0.67527
0.34688		0.33293
0.19011		0.51937
0.31846		0.60854
0.39655		0.39278
0.52733		0.28431
0.28717		0.36947
0.26338		0.3596
0.34558		0.46722
0.24905		0.18015
0.29375		0.25368
0.20448		0.28821
0.10135		0.46963
0.30124		0.48274
0.28426		0.35929
0.53554		0.40922
0.32491		0.52811
0.37814		0.39126
0.38881		0.55778
0.22034		0.53945
0.39472		0.33912
0.36037		0.55223
0.55074		0.5722
0.27335		0.32136
0.4168		0.55825
0.14748		0.51913
0.26169		0.48041
0.35642		0.13165
0.50404		0.48628
0.38622		0.51348
0.44485		0.38876
0.66877		0.45295
0.50176		0.44657
0.40005		0.19849
0.34641		0.40265
0.50378		0.23719
0.28692		0.21079
0.16286		0.33218
0.29005		0.553
0.30512		0.50125
0.22753		0.42148
0.53728		0.46305
0.43021		0.41992
0.25529		0.35964
0.38442		0.41685
0.3423		0.31992
0.52848		0.30225
0.46447		0.46247
0.26928		0.43623
0.39391		0.3027
0.21785		0.31262
0.19063		0.31884
0.23582		0.44236
0.31992		0.45267
0.67092		0.47966
0.37014		0.40831
0.34756		0.45547
0.28425		0.65929
0.3033		0.26352
0.24675		0.28012
0.58691		0.42002
0.26702		0.50145
0.23855		0.26458
0.29864		0.23028
0.29867		0.41483
0.41688		0.39389
0.44244		0.41347
0.35632		0.5137
0.49068		0.44553
0.33768		0.28404
0.31909		0.40332
0.21741		0.5016
0.48471		0.55902
0.30766		0.53574
0.31855		0.34645
0.37826		0.5549
0.31562		0.58521
0.27926		0.51999
0.09576		0.58692
0.31693		0.34314
0.1721		0.35139
0.30509		0.4791
0.39122		0.42968
0.28457		0.4188
0.55152		0.62885
0.50113		0.38586
0.3257		0.46606
0.20485		0.6319
0.4141		0.61463
0.36234		0.37432
0.41709		0.25828
0.15556		0.20708
0.40635		0.68261
0.29512		0.71628
0.56638		0.37112
0.25466		0.43356
0.3709		0.28156
0.15905		0.31457
0.29099		0.54176
0.30874		0.46446
0.29929		0.38224
0.34039		0.4475
0.36055		0.44985
0.83235		0.48651
0.40004		0.40264
0.3747		0.25887
0.33289		0.46316
0.45087		0.38799
0.41703		0.79993
0.33208		0.37481
0.40007		0.46339
0.54384		0.40487
0.29639		0.36133
0.55426		0.51878
0.2926		0.594
0.48283		0.43781
0.52112		0.46915
0.43482		0.39274
0.42912		0.33206
0.63017		0.45291
0.28031		0.46365
0.46508		0.61299
0.72297		0.25472
0.44193		0.41045
0.49248		0.48723
0.28235		0.40002
0.30062		0.47588
0.21473		0.36705
0.38453		0.79024
0.41531		0.35413
0.5897		0.38067
0.35912		0.43536
0.26342		0.42486
0.44046		0.51764
0.44706		0.38871
0.39118		0.44534
0.34376		0.3816
0.27171		0.67491
0.51841		0.48258
0.58463		0.41187
0.38277		0.26481
0.22871		0.3629
0.64684		0.73312
0.43654		0.45248
0.13764		0.52029
0.34513		0.48092
0.43981		0.52808
0.24837		0.46765
0.57297		0.27936
0.22331		0.40002
0.3976		0.15763
0.31272		0.228
0.59519		0.23957
0.36705		0.51889
0.26316		0.47499
0.26488		0.5953
0.28186		0.58057
0.37464		0.62491
0.75563		0.46375
0.34831		0.41196
0.17035		0.31619
0.35639		0.5073
0.36284		0.6383
0.33224		0.33238
0.50197		0.17987
0.28848		0.46631
0.30081		0.44172
0.1962		0.33259
0.29846		0.50156
0.21959		0.50204
0.21664		0.63447
0.4291		0.34125
0.28897		0.40754
0.25375		0.45927
0.26171		0.52391
0.44928		0.50098
0.4447		0.34343
0.455		0.29412
0.36511		0.23042
0.44492		0.7147
0.22836		0.35262
0.15593		0.21605
0.17344		0.50101
0.19545		0.5019
0.26666		0.3522
0.45098		0.58303
0.41965		0.40932
0.34729		0.44048
0.37874		0.45306
0.50178		0.37679
0.41413		0.24234
0.31802		0.48562
0.20318		0.61588
0.27403		0.62238
0.24186		0.5482
0.36268		0.39124
0.46986		0.47795
0.35454		0.40006
0.22758		0.62625
0.26619		0.41325
0.36038		0.59569
0.25804		0.48327
0.30667		0.41229
0.47726		0.48274
0.38797		0.55941
0.33242		0.5795
0.30323		0.23404
0.40829		0.41322
0.17166		0.41196
0.26934		0.45993
0.17728		0.38202
0.50172		0.43523
0.32161		0.44907
0.2652		0.32487
0.44175		0.49063
0.27217		0.38881
0.32124		0.40008
0.40963		0.19697
0.15598		0.29807
0.38976		0.54388
0.57132		0.40003
0.37789		0.56357
0.34071		0.32446
0.40525		0.51716
0.34865		0.48437
0.20464		0.41686
0.40003		0.58527
0.1302		0.37459
0.4246		0.33164
0.22611		0.41723
0.25858		0.42908
0.34565		0.64832
0.32029		0.52812
0.37413		0.47213
0.45092		0.41683
0.38189		0.45576
0.33829		0.5268
0.44479		0.10271
0.3247		0.39123
0.34602		0.53321
0.46996		0.42916
0.29402		0.36403
0.28669		0.55705
0.4141		0.34918
0.3321		0.46338
0.41717		0.62419
0.30694		0.62163
0.56319		0.47359
0.4717		0.52744
0.38442		0.43689
0.31903		0.55381
0.52672		0.34031
0.25809		0.61961
0.09961		0.3059
0.27671		0.30683
0.47954		0.46962
0.25456		0.73904
0.24438		0.36323
0.28593		0.58733
0.37903		0.4835
0.34798		0.44005
0.40003		0.46524
0.62525		0.388
0.21317		0.37827
0.50221		0.39115
0.2774		0.43919
0.34649		0.24255
0.267		0.33219
0.37449		0.44353
0.44053		0.36618
0.3693		0.23129
0.44057		0.64602
0.37754		0.48183
0.33218		0.50247
0.26036		0.36285
0.27333		0.33237
0.49129		0.27338
0.46197		0.43596
0.35446		0.31949
0.19682		0.51389
0.4715		0.24882
0.51749		0.26571
0.23264		0.43457
0.29858		0.47422
0.36294		0.5084
0.25609		0.51612
0.17186		0.31849
0.42146		0.34825
0.60299		0.51907
0.36334		0.64638
0.54699		0.66936
0.29839		0.60916
0.31519		0.44489
0.28442		0.5491
0.22019		0.44329
0.22202		0.31262
0.23352		0.51949
0.43513		0.41547
0.35531		0.44495
0.16423		0.33989
0.16512		0.50103
0.19836		0.30657
0.17905		0.45615
0.3976		0.5009
0.50166		0.442
0.30822		0.58367
0.30339		0.60425
0.30076		0.34918
0.33743		0.38227
0.40759		0.4187
0.29571		0.50144
0.11185		0.40213
0.39278		0.12282
0.44797		0.52483
0.29919		0.65823
0.28032		0.55255
0.32281		0.25952
0.29493		0.51647
0.39391		0.44083
0.24916		0.08449
0.46523		0.45163
0.61231		0.44886
0.27192		0.15068
0.50081		0.27921
0.165		0.34627
0.37691		0.45809
0.31663		0.43309
0.26746		0.48768
0.39236		0.35409
0.44194		0.65086
0.23754		0.3628
0.43028		0.38869
0.21502		0.38867
0.43177		0.44793
0.39551		0.41584
0.21247		0.28087
0.51366		0.42581
0.51894		0.48595
0.16143		0.47523
0.3035		0.68777
0.52354		0.43844
0.21555		0.58501
0.34927		0.678
0.31639		0.33273
0.53468		0.42899
0.12999		0.34694
0.30516		0.28629
0.55514		0.32969
0.4648		0.50109
0.47037		0.40006
0.422		0.44107
0.58864		0.37233
0.50131		0.60386
0.41044		0.45518
0.40004		0.41732
0.45567		0.44228
0.57773		0.41979
0.38444		0.5671
0.50955		0.44823
0.58971		0.54625
0.37025		0.51717
0.28017		0.50134
0.34566		0.50221
0.14168		0.30907
0.29916		0.60249
0.20664		0.28078
0.45585		0.48511
0.33984		0.53727
0.46463		0.48556
0.26328		0.23409
0.65192		0.50211
0.39017		0.58358
0.53517		0.39786
0.40757		0.59695
0.57562		0.25332
0.19781		0.55438
0.38062		0.3195
0.47281		0.37446
0.33194		0.28752
0.40011		0.43428
0.53824		0.38267
0.48757		0.36111
0.36996		0.30677
0.26904		0.31601
0.40589		0.43288
0.22396		0.50192
0.29515		0.4827
0.38625		0.55237
0.51563		0.63531
0.71884		0.23459
0.40926		0.26457
0.47542		0.40835
0.15082		0.40007
0.3373		0.30307
0.36929		0.52854
0.36524		0.36348
0.50098		0.20677
0.27889		0.35108
0.42893		0.47308
0.48401		0.42335
0.37871		0.53592
0.32117		0.44504
0.50955		0.13945
0.52242		0.51939
0.40994		0.37909
0.24142		0.55556
0.64024		0.39256
0.18401		0.40769
0.216		0.54352
0.43521		0.44076
0.34685		0.53316
0.35498		0.44184
0.38279		0.21435
0.43798		0.35083
0.50364		0.42909
0.55421		0.1689
0.42344		0.3205
0.31068		0.43653
0.18688		0.24791
0.23531		0.44525
0.28403		0.3727
0.16735		0.5159
0.39013		0.45691
0.22628		0.25236
0.23624		0.08475
0.43309		0.33225
0.34026		0.28259
0.89264		0.31488
0.38874		0.47316
0.42892		0.38275
0.41226		0.21515
0.28414		0.78005
0.54378		0.43442
0.33298		0.26216
0.27233		0.4348
0.36677		0.34443
0.47642		0.53936
0.34677		0.59376
0.35657		0.31627
0.26004		0.6256
0.16128		0.33228
0.21236		0.40007
0.31123		0.26141
0.68258		0.41322
0.13357		0.35838
0.32263		0.36508
0.31333		0.30373
0.2613		0.4233
0.46735		0.24282
0.34855		0.39469
0.28072		0.5018
0.27755		0.3563
0.21092		0.40485
0.68228		0.52581
0.53423		0.46819
0.52692		0.51721
0.40486		0.5149
0.28599		0.24894
0.47969		0.54151
0.44864		0.33626
0.46258		0.40004
0.19369		0.55393
0.31618		0.32535
0.2805		0.41259
0.20418		0.31671
0.20825		0.48537
0.64756		0.42891
0.3166		0.3664
0.17417		0.11437
0.35966		0.42939
0.28967		0.36505
0.45538		0.40641
0.32217		0.27395
0.29663		0.59134
0.305		0.43828
0.30461		0.30934
0.42592		0.33295
0.2835		0.40652
0.42175		0.46804
0.37455		0.4169
0.61422		0.37621
0.45638		0.552
0.47473		0.16005
0.28659		0.46793
0.38968		0.46644
0.28693		0.46232
0.1806		0.57674
0.28812		0.32219
0.65912		0.25991
0.35445		0.48989
0.39118		0.3198
0.67726		0.41453
0.43885		0.26534
0.15033		0.46989
0.25822		0.37767
0.20797		0.34503
0.35196		0.46897
0.39017		0.58491
0.19753		0.36731
0.47049		0.3897
0.44322		0.40007
0.242		0.51914
0.76986		0.43471
0.24484		0.54348
0.41042		0.3535
0.36298		0.58139
0.26966		0.06738
0.2791		0.45956
0.52482		0.39655
0.14458		0.29581
0.46576		0.40923
0.40005		0.50183
0.21579		0.4524
0.34377		0.23615
0.42268		0.42877
0.37807		0.60503
0.28418		0.46699
0.32474		0.34918
0.36797		0.42475
0.23384		0.11775
0.27402		0.61408
0.43515		0.17779
0.35673		0.44516
0.46326		0.42359
0.56932		0.54274
0.44138		0.72252
0.51411		0.32546
0.54381		0.6101
0.45805		0.43595
0.23891		0.51727
0.4828		0.58451
0.2466		0.3215
0.16438		0.42351
0.12763		0.46793
0.3318		0.4797
0.27113		0.50741
0.35073		0.40004
0.60537		0.40003
0.21359		0.28909
0.68638		0.30437
0.47887		0.45674
0.38455		0.39281
0.26499		0.51434
0.54059		0.37318
0.38687		0.41505
0.61558		0.48103
0.1593		0.23793
0.19759		0.24779
0.37798		0.41856
0.53016		0.55367
0.25321		0.40801
0.53308		0.18991
0.35566		0.33201
0.28957		0.50063
0.473		0.5957
0.31264		0.55803
0.24592		0.50195
0.40696		0.51773
0.43097		0.55759
0.22085		0.41415
0.30887		0.2398
0.45197		0.30228
0.2217		0.25194
0.38618		0.44133
0.48147		0.29638
0.21568		0.35063
0.39209		0.19838
0.30431		0.57511
0.30866		0.6699
0.30991		0.22083
0.29777		0.33238
0.5586		0.60376
0.4711		0.33122
0.70233		0.5256
0.5171		0.09892
0.47869		0.55378
0.49155		0.55997
0.32218		0.46261
0.70169		0.42444
0.26154		0.50215
0.41685		0.37467
0.41397		0.35804
0.42933		0.37097
0.54423		0.40004
0.30904		0.50258
0.44277		0.71251
0.3104		0.5967
0.39655		0.49418
0.48077		0.5018
0.18686		0.59302
0.18701		0.52174
0.31737		0.3742
0.39744		0.24111
0.37972		0.38876
0.30957		0.29437
0.33203		0.28954
0.43337		0.50082
0.19275		0.43462
0.45619		0.47519
0.27841		0.3462
0.34204		0.54587
0.40556		0.30601
0.32443		0.56831
0.51858		0.36576
0.48883		0.28069
0.39184		0.35149
0.15148		0.27133
0.37479		0.52468
0.3947		0.45061
0.19772		0.40008
0.34048		0.60197
0.22557		0.38272
0.39534		0.5403
0.3772		0.29511
0.42344		0.51389
0.45314		0.57022
0.41045		0.63235
0.52531		0.1988
0.31317		0.47168
0.4465		0.29544
0.33188		0.34337
0.27589		0.55046
0.37478		0.24901
0.42125		0.55649
0.46483		0.31241
0.31309		0.38062
0.41708		0.41204
0.39339		0.43877
0.40002		0.44234
0.43632		0.44041
0.41219		0.55341
0.29731		0.32158
0.236		0.46266
0.55823		0.36964
0.37475		0.34694
0.22972		0.29626
0.32614		0.37738
0.42959		0.45791
0.40923		0.31101
0.3818		0.33225
0.42968		0.29519
0.31999		0.50178
0.45549		0.63672
0.38442		0.38787
0.42474		0.34452
0.56189		0.30341
0.38977		0.46767
0.20265		0.35012
0.50262		0.22307
0.6358		0.41883
0.45241		0.63058
0.25789		0.44528
0.15515		0.40006
0.30225		0.61303
0.26106		0.4214
0.41697		0.23175
0.54132		0.41702
0.50273		0.43779
0.32501		0.18066
0.27958		0.32262
0.35428		0.57343
0.40751		0.52563
0.30901		0.4215
0.53431		0.42534
0.26487		0.65421
0.38203		0.46142
0.57587		0.48184
0.34541		0.44685
0.33155		0.42385
0.70526		0.71347
0.40002		0.412
0.40641		0.42956
0.74916		0.2916
0.36055		0.30549
0.17385		0.36461
0.50193		0.30708
0.56077		0.54181
0.30145		0.30519
0.44169		0.41092
0.50082		0.5025
0.20014		0.36739
0.26921		0.33868
0.20317		0.3745
0.35252		0.28036
0.36743		0.57812
0.33849		0.20671
0.30436		0.6771
0.39531		0.27661
0.32566		0.19408
0.50114		0.34887
0.31879		0.31649
0.34268		0.46745
0.31134		0.40003
0.38624		0.24794
0.37476		0.30373
0.72866		0.41689
0.44489		0.50077
0.14278		0.54843
0.15949		0.56373
0.47016		0.3064
0.48416		0.52079
[truncated: 2,975 more rows]

## Sheet: Figure_3d
CohEF13 (NN-C)								CohEK87 (NN-D)								CohEN-terminus (NN-B)								DocGC-terminus (NN-A)
Loading rate [nN/s]	Rupture force [pN]		Low force population					Loading rate [nN/s]	Rupture force [pN]		Low force population					Loading rate [nN/s]	Rupture force [pN]		Low force population					Loading rate [nN/s]	Rupture force [pN]		Low force population
0.47005	97.3499		Average loading rate [nN/s]	Average rupture force [pN]	Standard deviation of loading rate [nN/s]	Standard deviation of rupture force [pN]		0.28834	57.813		Average loading rate [nN/s]	Average rupture force [pN]	Standard deviation of loading rate [nN/s]	Standard deviation of rupture force [pN]		0.4839	78.335		Average loading rate [nN/s]	Average rupture force [pN]	Standard deviation of loading rate [nN/s]	Standard deviation of rupture force [pN]		1.91115	75.5611		Average loading rate [nN/s]	Average rupture force [pN]	Standard deviation of loading rate [nN/s]	Standard deviation of rupture force [pN]
0.26423	38.7966		0.19597	39.1212	0.06714	12.7786		0.57935	116.811		0.20314	46.3542	0.09077	14.3648		0.39817	82.1306		N/A					1.04553	31.7101		0.14439	33.1937	0.04894	6.51934
0.55038	108.353		1.13585	55.9601	0.48713	21.6587		0.54121	115.173		1.33955	67.8646	0.27414	9.3271		0.32143	84.2421							1.85018	89.0387		0.69543	34.1618	0.19929	7.74885
0.17375	32.4775		2.3005	61.9571	0.75899	20.0083		0.51591	99.1564		2.96165	68.9484	0.71487	16.5705		0.52335	107.818							1.60329	88.2683		1.43102	33.9637	0.50569	9.69052
0.50599	108.982		13.0985	72.9766	2.73643	19.7613		0.55656	112.893		15.1371	91.0449	4.20987	16.8325		0.60656	106.723							1.38841	81.2155		7.8432	35.0125	2.5566	10.7483
0.19291	39.0496							0.5153	120.147							0.43418	87.6645							1.20137	71.9974
0.28084	43.213		High force population					0.48642	115.086		High force population					0.47213	90.0968		High force population					1.85104	92.1342		High force population
0.19887	41.16		Average loading rate [nN/s]	Average rupture force [pN]	Standard deviation of loading rate [nN/s]	Standard deviation of rupture force [pN]		0.46651	106.582		Average loading rate [nN/s]	Average rupture force [pN]	Standard deviation of loading rate [nN/s]	Standard deviation of rupture force [pN]		0.40528	81.7489		Average loading rate [nN/s]	Average rupture force [pN]	Standard deviation of loading rate [nN/s]	Standard deviation of rupture force [pN]		1.7154	98.5805		Average loading rate [nN/s]	Average rupture force [pN]	Standard deviation of loading rate [nN/s]	Standard deviation of rupture force [pN]
0.65754	131.568		0.47606	106.021	0.09702	16.9404		0.4108	107.915		0.4994	109.275	0.07713	10.2326		0.39173	88.3171		0.43663	87.9855	0.09305	11.9987		1.54473	82.7816		0.33869	75.7513	0.08214	10.3435
0.49224	88.4531		2.27868	132.082	0.40598	14.0872		0.2004	44.239		2.20982	118.024	0.3572	9.92714		0.61495	102.182		1.90968	99.1982	0.36529	11.5937		1.65026	83.2691		1.58605	83.9691	0.35262	12.2663
0.17077	55.3213		4.56322	132.088	0.84626	16.6033		0.41084	97.1164		4.59952	122.127	0.71696	10.008		0.41543	92.904		4.06894	103.263	0.74742	12.3708		1.84311	98.1898		3.37677	87.726	0.72123	11.7801
0.58646	124.75		21.7119	150.861	4.6528	22.2121		0.45881	111.665		22.0302	136.372	3.72822	9.8058		0.4359	85.6397		18.4565	112.11	3.59979	14.4999		1.94208	78.6999		16.353	89.8585	3.78147	13.2006
0.5175	111.779							0.5031	102.923							0.37541	82.7417							1.15266	80.762
0.27455	44.5434							0.62619	114.045							0.41362	73.5584							2.13166	90.9471
0.16141	31.4507							0.56559	101.268							0.42366	88.5832							1.35628	69.911
0.49331	104.746							0.40155	92.0165							0.39505	81.0208							1.91392	103.036
0.26423	68.935							0.45018	90.9416							0.47136	86.5763							0.58534	29.0402
0.19667	37.0369							0.46528	103.872							0.42631	100.892							1.69237	72.5054
0.33687	69.5114							0.17521	50.5075							0.4445	107.443							2.04726	86.3308
0.56042	105.903							0.33499	66.9065							0.47157	96.0558							1.34921	89.1198
0.33048	90.7604							0.32657	65.0759							0.58232	105.518							1.6408	102.417
0.21443	64.4729							0.60472	115.072							0.35807	90.2663							1.10124	70.1385
0.2122	34.8496							0.55802	105.432							0.40606	78.026							0.34158	39.5443
0.28681	40.8389							0.14763	53.5702							0.52683	88.0596							0.74997	38.8295
0.24648	38.2944							0.3937	116.343							0.31648	85.2454							1.53036	84.5324
0.5931	127.194							0.52116	120.142							0.40641	85.5292							1.03832	33.2797
0.4317	93.9592							0.38194	96.0389							0.36329	69.8883							0.74324	36.7895
0.11005	10.6079							0.49402	93.1969							0.49258	101.271							3.69768	173.655
0.16195	26.5697							0.60102	134.183							0.54643	96.7075							0.63846	41.5605
0.32433	116.733							0.52623	98.105							0.42946	78.5267							2.29045	86.1125
0.23572	19.5023							0.59921	106.102							0.46741	91.0845							0.65132	27.8503
0.41885	103.605							0.18483	57.5121							0.56999	95.5202							1.4315	95.402
0.20012	40.5328							0.57335	125.748							0.54767	100.636							1.98675	89.5109
0.17355	34.2198							0.54042	110.03							0.36015	75.4873							2.01294	76.8003
0.14183	31.026							0.1726	33.4293							0.33155	66.6901							1.49671	69.2795
0.36908	85.8258							0.29429	65.9295							0.54444	101.963							0.56064	30.9967
0.20094	35.4812							0.19895	48.3659							0.34568	80.7921							0.87407	44.867
0.23376	49.5713							0.229	51.9213							0.37412	94.1718							0.75959	27.8423
0.14847	27.1338							0.35967	93.9654							0.36542	87.9963							2.23083	95.8551
0.13288	21.8182							0.47742	115.157							0.49144	96.1068							1.99396	99.0412
0.23806	49.8435							0.10826	39.3038							0.40106	90.8767							0.53248	28.3513
0.16102	34.1467							0.08867	27.8588							0.56458	104.817							1.95791	100.454
0.30086	48.1673							0.55337	122.409							0.66359	82.3986							0.50176	35.9559
0.24593	35.0261							0.29831	44.5571							0.57459	89.2731							0.62946	37.4444
0.16744	50.7105							0.43906	109.78							0.30633	75.6645							1.93022	91.8574
0.14559	15.7655							0.51387	94.4042							0.53064	82.2281							0.67837	29.4567
0.11198	38.5324							0.4364	107.906							0.49694	86.3899							1.59635	73.188
0.37392	70.8863							0.35724	71.2783							0.30696	59.6268							0.47342	35.3709
0.22982	45.5077							0.58748	120.28							0.49284	106.997							1.99084	95.0327
0.21206	41.9717							0.18249	35.2416							0.45181	88.3336							1.3266	72.668
0.06373	28.3475							0.44264	102.654							0.43973	100.948							1.14686	69.8257
0.23681	52.9778							0.48699	107.809							0.47344	106.024							0.72998	31.2401
0.19405	45.1837							0.43978	117.59							0.48432	104.234							0.77898	27.8528
0.27243	51.4644							0.44407	117.385							0.35912	56.8421							2.08394	106.616
0.16874	37.181							0.30903	106.093							0.39491	66.7467							1.41414	59.5239
0.35057	46.2534							0.07581	24.8782							0.34659	85.9397							1.90559	91.4415
0.19318	27.1002							0.45682	90.2139							0.45533	88.82							1.59868	93.0819
0.07437	21.9235							0.5497	119.605							0.4449	91.4418							0.67965	38.1494
0.36235	76.4849							0.49378	120.389							0.4479	68.8714							1.53481	76.0778
0.53951	119.147							0.615	117.951							0.42414	75.2942							1.53567	87.4696
0.64328	110.018							0.37305	103.697							0.43207	86.6681							0.97331	59.5844
0.54436	122.738							0.07987	26.7502							0.55898	97.289							1.88723	91.7438
0.1491	41.9361							0.5519	117.41							0.54579	84.7488							1.40714	78.3999
0.25014	36.9623							0.57455	103.028							0.48278	110.091							1.62151	76.6258
0.22147	45.0996							0.11618	38.1143							0.33611	81.9117							1.22784	83.3486
0.2052	39.2014							0.61993	116.017							0.46744	99.9221							1.35448	83.3578
0.18619	44.8986							2.11134	107.429							0.42563	98.0052							1.51345	92.3445
0.57668	134.978							2.50581	126.373							0.36772	91.6717							0.90826	45.8951
0.08985	27.1572							2.57337	114.366							0.41632	95.8404							0.77448	24.4879
0.08853	22.4193							1.00078	61.304							0.68569	98.0522							0.37061	21.9279
0.51163	122.851							2.57358	122.648							0.44282	87.8008							0.57806	34.268
0.52736	82.1578							2.51236	115.269							0.54177	100.809							1.57589	75.9038
0.12371	33.6558							1.83993	130.78							0.53318	98.4408							1.57026	88.9548
0.40085	99.9327							2.15235	110.58							0.54491	111.327							1.16383	59.1783
0.11723	30.6424							2.44057	122.223							0.46799	90.8225							0.39072	29.5071
0.44758	105.517							2.63107	106.724							0.31754	91.3402							1.52764	60.1284
0.63072	120.938							2.37953	136.432							0.50212	88.196							1.77208	74.1602
0.50335	107.316							2.44171	116.968							0.36331	78.2087							1.24377	71.4388
0.52035	116.787							1.63135	118.018							0.64318	106.93							0.72267	36.3176
0.27319	50.5798							2.40076	125.383							0.42202	90.7463							1.84149	100.644
0.25625	34.7978							2.37944	119.382							0.35768	90.0045							0.73627	39.8363
0.46308	85.4688							1.35848	75.4844							0.40979	90.2715							0.69592	30.7993
0.23709	67.7193							2.43282	126.623							0.38718	84.588							0.73531	29.7367
0.0878	12.1418							1.94218	135.437							0.3667	70.6992							2.00356	92.3479
0.6031	119.421							1.2844	64.4941							0.38753	75.8648							0.76903	56.8258
0.24252	48.8248							2.3451	133.568							0.46961	100.623							2.13794	79.798
0.23438	51.8484							2.46458	148.752							0.42374	87.3451							1.20533	89.6716
0.2095	47.9995							2.39904	120.569							0.44807	101.11							1.33079	87.3206
0.57108	111.335							2.28864	118.199							0.37367	81.6974							1.55714	74.3194
0.38247	49.3149							2.59361	125.136							0.3471	86.0843							0.69263	24.3181
0.24205	47.7452							1.34022	68.6939							0.43003	80.3351							1.75139	79.5785
0.35639	52.3202							1.93314	109.495							0.5047	86.1233							0.81821	42.6657
0.20264	41.066							1.87586	111.014							0.35007	74.5957							2.18419	89.1086
0.29727	54.5074							1.9517	119.917							0.3674	78.941							0.92225	36.7853
0.11272	21.9795							2.11642	120.552							0.47284	93.7771							1.14555	64.226
0.44924	79.1798							2.32527	120.492							0.4222	74.7249							1.45139	85.2741
0.43285	90.948							1.97061	123.182							0.50015	79.5012							0.67196	31.6815
0.55327	119.558							2.58396	117.364							0.32703	84.9744							2.06075	114.881
0.15699	38.3956							1.32404	76.0494							0.3997	60.801							1.56745	96.8019
0.17146	22.5292							2.52912	119.784							0.30769	66.5044							0.45795	38.5548
0.14064	33.7781							1.9358	115.891							0.39802	98.0747							0.70218	42.5958
0.1782	47.0965							2.06238	95.0173							0.35551	77.4914							1.2716	82.9525
0.42537	99.1617							2.30701	105.433							0.46122	95.6437							1.27129	90.0287
0.43826	99.2976							1.84594	109.797							0.56019	99.965							1.19477	61.9127
0.2061	47.5334							2.05517	127.227							0.58619	108.399							2.11911	83.5713
0.11417	34.8523							1.48443	53.6247							0.40648	86.6173							0.34374	30.0901
0.18205	34.5964							2.21736	113.515							0.38531	84.392							2.22047	80.6078
0.48813	105.884							2.10852	117.051							0.26491	88.3964							2.13959	103.795
0.45273	89.2875							2.09467	109.934							0.34816	92.8087							1.38268	86.1301
0.18401	44.041							1.10106	71.5328							0.41234	79.9665							1.37973	93.0983
0.1705	33.4143							1.68403	83.9153							0.44014	91.3356							1.64125	84.4582
0.41423	89.5929							1.95207	128.184							0.17154	76.4256							1.41595	69.2363
0.18664	36.1122							1.29004	72.875							0.54324	104.987							1.46537	74.4935
0.19111	37.2471							2.23432	126.677							0.53352	86.7061							1.59647	80.6388
0.16057	47.1784							1.78428	75.8805							0.48183	90.599							1.5889	84.256
0.08698	31.5942							2.00364	106.956							0.24199	58.3925							0.68048	34.2186
0.44108	124.605							2.01837	96.9214							0.39028	88.7701							1.55788	84.5235
0.25119	68.759							2.00996	106.911							0.50146	106.316							1.5149	80.1947
0.11295	21.4096							2.6287	120.015							0.28046	72.6989							1.78493	82.2417
0.43116	119.002							2.23159	128.015							0.49586	91.8985							0.79246	45.5125
0.2762	44.8062							1.45647	68.981							0.29286	91.581							2.15693	95.5503
0.19686	44.2546							2.4509	103.223							0.5808	92.7887							1.75553	77.9126
0.1787	41.2726							1.71213	113.719							0.29898	92.3601							1.41939	93.606
0.46548	103.694							1.70326	66.717							0.37623	70.5019							1.27368	83.4306
0.15177	40.5018							2.65534	108.239							0.53267	82.8071							0.87096	48.4165
0.18996	53.1561							1.78032	107.15							0.34626	101.509							1.86965	96.0607
0.19154	48.4475							1.32979	66.541							0.44472	96.9808							0.77802	26.2054
0.15646	17.2244							2.84344	115.919							0.35871	85.827							1.79027	77.0269
0.26447	50.6054							2.83119	127.281							0.34506	86.155							0.42717	34.5633
0.56519	92.4225							1.19355	57.8832							0.45342	86.3637							1.06762	56.3086
0.42544	107.03							2.15519	115.923							0.55541	104.865							1.69701	88.2052
0.19293	45.7069							2.66096	124.969							0.41416	92.4499							0.75917	27.8309
0.22396	19.4022							1.91315	106.001							0.47738	99.3128							0.79585	35.9033
0.22843	29.8638							2.90286	123.436							0.5286	93.9401							0.72899	44.5785
0.38702	85.324							2.33174	122.43							0.47386	101.451							1.52107	80.7182
0.23617	33.009							1.20244	66.3985							0.45216	93.8857							0.71769	36.367
0.43383	79.093							2.51026	122.309							0.59428	105.057							1.83282	79.7353
0.07799	39.9262							1.54526	70.946							0.59262	103.247							0.38808	32.4714
0.33129	78.8687							1.99149	122.789							0.39606	80.2533							0.39501	36.4994
0.19245	33.3371							1.74056	130.824							0.42416	87.8255							1.12842	74.7283
0.15333	43.3564							2.36116	117.203							0.40426	77.6152							1.65494	87.3709
0.19203	13.671							2.20004	107.883							0.48749	81.484							2.2038	103.536
0.12027	31.0721							1.90099	121.967							0.33982	68.4998							1.60149	84.017
0.56426	119.425							2.37998	136.697							0.40567	94.3117							1.54309	84.4117
0.24179	56.1737							2.30302	119.19							0.418	78.9564							1.58674	90.3814
0.20789	39.2363							1.60584	101.713							0.45811	92.7472							0.80361	29.1467
0.12911	29.567							1.83555	118.39							0.44676	86.1446							1.60858	67.1077
0.32478	56.1702							1.76878	106.118							0.28802	61.4588							0.82175	47.0954
0.53946	128.671							1.4478	75.8572							0.52036	90.644							1.05441	68.2377
0.17205	35.2987							2.45385	110.556							0.41445	91.618							0.7895	39.9481
0.20921	52.8892							1.58564	121.122							0.63301	107.995							2.1219	101.981
0.58177	121.745							2.33671	120.404							0.35968	73.684							0.80614	30.3496
0.26046	43.5634							2.1455	110.289							0.39964	86.16							0.84164	33.5926
0.13247	24.2986							1.8045	128.48							0.37149	64.8092							1.49604	93.8915
0.58501	108.501							1.94644	103.043							0.64994	95.0549							1.99536	80.1181
0.1279	24.2648							1.93546	130.451							0.50141	91.4215							1.74216	77.8546
0.35437	91.0066							2.67568	118.138							0.55472	103.207							1.51061	69.6536
0.42091	127.638							2.52184	105.557							0.41978	81.8751							1.57712	85.8721
0.14552	54.962							2.44401	110.374							0.58072	112.354							1.93547	82.1525
0.24692	53.9144							2.46826	129.759							0.42259	82.1057							1.26615	65.5273
0.13788	22.8861							1.33416	114.655							0.62898	104.573							1.40645	66.7175
0.26218	45.1358							2.27023	120.348							0.40879	89.1862							1.4649	89.1095
0.16585	18.5382							1.38634	68.9888							0.39113	97.3922							0.48695	38.8892
0.14018	84.0011							2.74556	122.226							0.48617	97.0044							0.67107	34.8136
0.1234	20.707							2.10504	117.957							0.30535	94.4104							1.47972	65.6424
0.43519	68.1635							0.93521	53.8874							0.46184	91.1288							1.86674	88.6425
0.43615	80.0945							2.25991	113.247							0.29493	81.4205							1.49898	85.7647
0.12956	27.5371							2.51217	107.219							0.46581	101.477							1.2456	99.8101
0.48739	108.62							2.77088	123.414							0.42977	79.5727							1.50947	88.7391
0.17516	24.9295							0.73859	90.9412							0.4654	83.0729							0.71028	38.4186
0.37562	90.9297							2.19595	115.549							0.43549	81.1718							1.08577	67.9526
0.12707	26.0244							1.97465	122.425							0.55879	86.0538							0.61095	43.5404
0.33379	70.5137							2.12664	102.413							0.4154	87.7782							1.30163	106.446
0.11535	51.9243							1.64023	88.3971							0.42152	78.1553							1.68033	81.4648
0.61315	121.02							2.29665	121.913							0.43638	86.9362							1.46604	77.1548
0.19453	34.0497							2.36972	110.378							0.32598	57.3598							0.96171	57.6076
1.94273	123.194							0.63843	53.3049							0.43465	95.8261							1.85789	71.6744
2.51731	144.58							4.39484	106.025							0.48618	87.6731							1.53138	90.4252
2.37078	125.633							5.30998	126.171							0.42077	93.0783							1.7579	89.0439
2.27923	129.693							3.29493	82.4092							0.34734	68.9418							1.50023	78.1806
2.91468	136.902							6.42608	150.143							0.49648	102.272							1.94545	84.4701
0.88403	40.0268							2.12622	58.408							0.52891	102.768							0.92441	24.3011
0.40041	47.0445							4.28875	113.026							0.65785	94.903							1.92382	105.074
1.78571	102.812							4.12595	108.45							0.33183	73.1803							2.07149	86.9379
1.7986	92.7178							3.28066	72.2648							0.51576	93.3936							0.89628	31.3579
1.42685	70.7322							5.46709	120.326							0.35994	85.9312							1.35261	73.8159
2.51893	144.285							4.63157	123.243							0.45941	89.3147							0.46346	30.3693
2.02123	109.916							3.71781	71.0544							0.43341	88.401							0.4824	28.5671
2.41621	133.698							4.21365	123.311							0.43314	80.5567							1.38639	93.0692
2.48638	137.862							4.11528	112.229							0.51948	101.683							1.10683	71.6419
2.74459	129.998							3.35652	121.791							0.3555	78.8571							1.78175	94.2453
2.4316	124.07							4.18135	145.327							0.41644	81.2669							1.30363	76.6212
0.80398	58.3151							2.72979	59.1686							0.25337	57.2291							1.46959	93.7788
2.75663	156.517							5.34216	118.75							0.46561	83.6937							1.68667	94.541
2.44701	133.237							5.41568	136.228							0.29161	91.1643							1.67215	85.1837
1.98626	98.9179							4.72709	113.15							0.29763	66.7936							0.54483	34.3762
1.93621	141.23							4.28592	121.601							0.34396	62.0186							1.56633	82.6656
2.71037	159.367							5.6299	125.048							0.49232	84.9831							1.06244	59.8022
2.33855	129.954							3.84518	77.6073							0.43418	116.798							0.96895	28.6889
2.46756	132.404							4.23317	120.037							0.51008	87.542							0.77786	42.1562
2.24346	123.503							3.76274	86.3046							0.20567	75.1231							1.76034	86.2376
0.6639	61.7715							4.32571	91.9636							0.32427	78.4879							1.65997	66.6536
0.31522	45.6624							5.51375	123.225							0.49291	104.947							1.42873	102.439
2.0064	127.655							4.80192	114.851							0.18018	79.5916							0.64393	40.19
1.99243	119.065							3.44032	111.942							0.4927	86.1369							1.1803	73.6489
2.13634	142.65							4.79826	102.845							0.26682	60.3685							1.49263	77.8582
0.56674	40.1912							4.51239	117.944							0.48269	85.19							2.11115	82.7451
2.47025	137.837							4.83656	124.137							0.52306	91.6764							0.46527	24.9097
1.85182	126.299							4.70892	116.946							2.29106	104.444							1.78489	79.2547
2.1339	120.648							5.07632	132.79							1.66784	96.127							1.6756	83.1406
2.1293	104.352							5.12365	117.403							2.3002	98.6726							1.82902	85.8585
1.74498	103.78							4.87	117.141							1.72838	100.017							1.74455	72.4865
0.85039	48.1487							3.74386	108.145							1.91668	89.4102							1.96642	103.324
1.00205	61.4446							2.5202	66.5332							1.45473	65.2219							1.41174	73.7304
0.78317	61.2664							4.44098	124.89							1.79116	78.0916							1.82166	78.1189
1.35835	116.91							2.17746	60.4841							1.69089	75.5547							0.30812	27.8944
1.90843	111.693							5.14415	120.762							1.96631	95.5565							1.43299	89.5876
2.13934	111.914							4.17189	103.03							1.88597	96.6377							0.95954	46.2781
2.12871	123.719							4.34339	129.805							2.36993	102.753							1.53272	69.2312
0.96722	54.5175							2.5341	62.745							1.69134	85.7227							1.15787	84.9496
2.14096	110.415							4.93102	115.575							2.08334	97.1639							2.34712	108.491
2.17309	101.41							4.92053	126.04							2.03399	105.266							0.54029	33.1544
2.40825	123.427							2.56696	62.2635							2.31931	101.111							1.86604	83.6317
1.08693	66.1435							3.77027	82.7667							1.97994	87.2869							0.37477	21.3587
1.52434	81.6749							4.19965	119.669							1.69256	105.214							1.79456	83.0998
0.60908	58.2078							3.17331	124.445							1.87303	107.6							0.84314	41.6207
3.20655	156.493							4.43094	122.954							1.83387	105.996							2.05501	93.3736
1.10566	77.1136							4.19189	116.868							1.5649	88.3429							1.25269	82.6462
2.21595	125.717							3.7643	110.843							1.91805	106.752							0.86508	33.0709
0.89145	51.6519							4.80864	117.309							2.16446	102.124							0.87784	66.6918
1.15054	57.6611							3.87518	103.444							2.14225	114.974							1.57688	88.9113
2.58949	136.936							4.82978	133.683							1.92757	95.8833							1.5141	83.1459
2.29635	140.993							4.47243	110.296							2.51692	115.311							0.91158	34.3836
1.98165	122.116							4.48171	123.279							1.68869	93.9772							1.55796	81.6394
1.96228	100.178							5.70729	127.683							2.21728	113.114							0.73125	44.7338
2.89694	142.446							4.84184	108.522							1.48532	101.982							1.68902	66.9197
0.78232	52.156							5.15109	128.246							1.11042	81.6348							1.63389	80.3304
1.06118	38.3317							2.55594	54.6111							2.24087	93.3117							0.4242	46.5607
0.66267	40.8527							4.64506	113.735							1.68573	110.054							0.66079	29.9982
1.85188	104.142							3.62388	113.878							1.51507	77.8443							0.54098	30.8136
2.78724	122.684							5.37964	115.016							1.74507	94.4074							2.13189	91.5965
2.51889	141.759							4.84727	118.28							1.34078	86.7671							1.75264	85.3487
1.91099	127.981							2.60965	120.906							2.29866	112.117							1.51247	81.932
1.09734	63.7557							4.96131	127.376							2.47248	113.133							0.68379	33.2716
2.67896	132.379							3.59195	121.15							1.96377	90.6104							0.68237	39.943
1.74077	83.3696							5.37467	134.241							2.10669	82.9704							1.24456	75.7899
1.73967	99.6301							3.68799	131.388							2.11806	116.452							0.78071	84.4544
2.44713	145.07							2.19831	58.3853							2.37444	99.1247							1.78568	90.4514
2.38514	132.745							4.43329	129.9							1.19406	98.0388							1.39405	80.981
2.29887	104.48							3.3171	94.5845							1.94467	96.4505							1.55205	91.08
1.42126	114.782							3.74756	116.262							1.63854	107.456							0.51845	33.1067
2.12688	140.314							5.17618	118.467							1.67095	115.536							0.45813	35.6998
0.81143	28.2399							5.24336	126.601							1.92515	98.6367							0.45098	35.83
2.64308	136.847							4.02367	136.032							2.4449	104.888							2.26882	101.843
2.62662	149.98							3.41424	58.8357							2.10495	98.8946							1.98696	79.8774
2.30465	121.081							1.57457	23.193							1.301	90.2334							1.54249	86.2459
1.81579	117.567							5.32468	127.867							2.06217	92.2067							1.75326	90.8762
2.9376	136.124							5.79188	150.789							1.61965	99.387							1.45808	74.6546
2.63321	140.03							2.80928	61.5424							1.75936	112.175							1.19995	70.3322
2.61501	127.016							2.49861	131.207							1.01504	110.356							1.69507	93.079
2.60985	153.026							4.67114	135.295							1.88955	100.207							1.19179	79.0804
1.78024	85.872							4.5094	114.264							2.00875	111.68							0.63349	46.2711
1.2545	75.9752							4.78893	125.442							1.88244	97.8154							1.8061	96.7661
1.13235	47.7464							5.43759	126.549							2.12335	99.5159							1.82816	99.5131
1.90584	112.257							5.01435	134.235							2.05443	103.043							0.82062	19.514
2.81088	127.802							5.02968	130.559							1.75543	91.7912							1.29384	63.7288
2.24458	133.212							4.61783	122.945							2.12207	98.9067							1.61793	84.7279
2.30686	120.083							3.77767	122.542							1.64609	84.2929							2.13166	105.836
1.27407	87.0595							5.35678	109.156							1.45541	102.097							1.99149	106.144
2.3064	107.582							4.66303	141.137							2.13169	94.7622							1.63825	90.7406
1.17997	61.9028							5.40335	122.969							1.7917	93.6514							0.75346	30.4827
0.42819	50.8692							4.66016	124.639							1.54389	80.951							0.98322	73.1027
1.44535	73.7756							3.88854	121.443							1.93074	102.731							1.69456	85.7025
1.18527	54.9605							3.95247	101.34							1.97348	90.0409							1.49967	73.6423
2.29348	136.687							5.10406	120.225							1.79352	106.845							0.58901	33.2067
2.68015	150.951							5.41014	131.352							1.86629	90.0243							2.16708	100.739
2.83011	147.054							3.44962	111.563							2.28655	114.94							0.57189	41.3748
1.59159	90.0921							2.71152	48.0697							2.01133	104.703							0.70788	33.7199
1.08343	48.0942							5.12103	129.598							2.0522	89.4732							2.23816	90.9044
0.90412	125.647							4.49251	125.405							2.40054	111.406							1.13666	58.0088
1.75603	114.074							12.7737	99.0593							1.76748	106.122							0.88257	33.4066
0.77241	58.3788							18.511	76.8502							2.17944	110.356							0.70349	65.7005
3.06235	155.108							16.3232	119.299							2.26728	90.6271							1.79707	66.8609
2.26225	107.567							10.208	85.6367							1.45339	86.1536							1.38463	64.6448
1.99156	125.103							23.1394	122.9							1.65437	75.1132							2.36443	92.0725
2.72722	146.497							24.0354	144.283							1.97651	118.232							0.63334	34.5703
1.88966	87.8062							20.2682	119.755							1.76883	114.751							1.97132	81.7098
0.74456	44.6605							18.4179	115.698							1.88117	116.023							1.68164	96.3437
2.3084	147.875							19.654	90.3453							1.36441	67.7773							1.11135	66.1322
2.16628	126.633							17.6334	121.194							1.70814	101.431							0.80364	45.6225
2.47351	147.154							18.7977	136.35							2.42277	111.449							1.9476	90.0225
2.47771	112.068							18.6319	129.124							2.20708	96.2832							1.17699	41.5606
1.65974	117.503							20.3154	92.8045							1.62446	98.7496							1.11114	47.1674
0.88787	45.1106							13.8299	92.827							1.61556	122.864							1.90737	100.79
1.23636	64.1309							23.8829	131.545							2.22919	110.661							0.76202	21.4699
1.83369	105.745							8.87049	48.393							1.92752	97.7188							1.6261	94.0931
1.02046	71.1655							20.4371	128.487							2.11291	101.368							0.77878	30.1092
2.34894	139.974							22.438	133.327							1.41519	107.621							1.62157	87.8728
1.10776	58.8628							26.8914	153.323							2.04617	111.386							0.89257	41.936
1.49667	123.655							6.39379	73.3276							1.99714	96.1087							1.94841	98.6878
1.44817	106.743							26.2251	133.694							1.55179	100.184							1.79797	86.0323
0.94127	72.5611							11.8336	71.7017							1.74934	96.1121							1.84894	79.2509
2.70558	152.15							31.1954	156.484							2.2287	102.1							0.68578	52.1435
0.47186	26.131							22.5776	94.7755							0.80437	87.7361							1.91884	97.9098
0.92852	62.3657							28.2206	145.305							1.91955	93.2604							1.64059	97.6304
1.22548	73.8481							17.9213	104.702							2.39127	99.7192							1.74403	90.264
1.71056	122.92							14.9302	92.2119							2.17411	106.966							1.34391	83.7357
2.29773	134.816							22.445	136.436							2.39009	94.029							1.68606	83.6671
0.79282	43.83							21.107	137.797							0.85371	86.1013							0.8425	30.5882
1.79417	99.7937							18.0924	128.484							2.11209	93.1066							0.88767	29.4224
0.88846	64.4238							11.2051	76.355							2.09207	86.3136							2.08803	102.919
2.4602	152.241							22.0808	139.371							2.48403	102.278							1.52068	78.9141
1.57082	86.2654							21.0702	130.825							2.01097	114.134							1.3338	85.9979
2.19917	135.699							20.1887	140.142							1.92731	104.442							0.32765	30.0976
2.66532	137.788							27.7016	144.757							1.3596	106.123							1.50896	88.9592
1.19763	91.959							20.689	131.986							1.71738	87.8738							0.71266	53.8088
0.97002	34.6255							29.7657	157.4							1.93117	108.061							0.75255	18.5914
0.94247	61.21							19.8743	121.958							2.04238	112.799							0.84654	84.1798
0.95846	55.5698							15.9945	112.75							1.62587	109.826							1.69941	76.5435
2.61934	99.9601							20.2783	76.0751							0.93629	77.4324							1.64637	85.403
2.24298	127.244							21.9149	143.385							2.30479	112.072							1.5161	77.1156
2.13321	132.56							26.7471	135.938							1.89627	92.719							1.102	66.5226
2.25419	139.972							17.3239	134.117							1.68877	121.949							1.0497	63.6424
1.04177	49.1223							22.8242	140.017							2.03147	106.862							1.31841	81.8768
2.20583	128.505							26.3471	144.691							2.01907	101.803							0.70592	26.9731
0.38325	20.4158							23.8511	138.3							1.34569	86.3338							1.47724	87.1152
1.21367	108.099							29.0199	155.535							1.87017	87.9402							1.54105	96.5719
0.77055	39.462							24.1882	131.088							1.69622	78.517							1.3617	64.8218
1.6921	92.4142							25.6698	149.828							2.0159	103.142							0.47221	39.1627
2.12936	141.354							19.5578	138.166							2.14947	104.031							0.82239	35.6009
1.37848	91.5021							21.9877	144.906							2.12107	104.053							1.10555	64.5286
2.30482	139.273							9.88608	135.512							2.2334	114.042							1.2635	53.1769
2.0784	105.75							22.6345	131.978							1.90281	98.2342							1.30548	59.7823
2.39223	137.116							17.9127	130.739							0.92399	79.7662							0.65517	47.1317
2.27293	132.403							22.2426	127.438							2.51559	119.173							0.77481	64.829
0.98221	72.7761							22.322	129.883							1.92551	94.4794							1.73469	81.8527
2.20771	115.394							12.1765	90.7792							1.02311	89.9829							1.63523	85.5648
3.03017	156.69							23.7866	147.977							2.23269	104.624							1.31034	93.3688
2.84311	151.58							25.8206	155.411							1.53613	91.3528							0.37938	38.8258
2.81825	133.786							17.4773	79.3387							1.24802	87.2852							1.81789	76.7574
2.27445	115.39							17.3799	145.261							1.4415	83.6825							1.96216	102.073
2.28228	126.427							26.3229	142.918							1.50953	84.7585							0.56911	31.1784
2.19409	131.783							20.6617	135.547							2.49125	108.052							1.59107	78.3688
1.17124	77.049							18.8618	138.02							2.21719	108.606							0.63139	35.7424
0.50182	26.779							23.8931	131.255							1.61276	93.6061							1.39311	85.0347
0.77059	52.8065							17.6993	137.932							1.46812	76.8004							1.78454	85.4961
1.5469	133.361							19.4007	138.611							2.52631	112.664							0.49388	26.8915
2.62816	134.394							22.8315	143.546							1.61595	84.9181							1.33085	80.1631
2.47691	117.866							15.6473	126.295							2.01366	104.508							1.71135	90.0187
2.01983	140.316							22.1983	140.892							2.51881	105.409							2.2497	92.2159
2.64394	142.964							12.3343	58.5451							2.08641	111.921							1.69814	81.2518
2.50538	135.147							19.6795	146.87							2.19716	110.513							0.78313	41.6125
2.39403	101.77							20.449	131.517							1.86116	100.968							1.72132	91.5763
1.63681	110.83							21.6949	120.67							1.61388	94.3189							0.55874	38.7295
1.26121	63.0224							14.0627	111.179							1.93328	90.6605							0.5854	31.6878
2.3479	133.168							20.819	131.801							1.89992	103.213							2.14744	99.8501
2.12776	135.607							23.908	128.026							1.90977	92.5282							0.56175	29.1121
1.77042	89.5933							12.3714	108.552							2.21514	109.06							1.62927	87.9518
2.7873	145.871							22.1538	124.401							1.73974	91.5208							1.77029	87.2249
2.15827	139.096							23.5768	114.084							2.447	129.694							1.23831	87.3189
1.42214	85.9085							25.7699	136.572							1.28635	103.098							0.47958	33.8322
0.82838	41.6009							15.7206	77.7964							1.76225	85.2131							0.4888	32.3811
0.3857	21.3449							15.567	108.627							1.98805	107.393							1.43159	89.725
4.99566	143.777							14.9034	98.0501							1.62758	92.5068							1.29926	75.5685
4.05313	101.561							17.4423	129.292							0.94535	71.1615							1.81448	89.6441
4.20962	121.441							26.1602	153.036							2.27123	105.388							0.88804	82.7411
2.95222	103.346							20.2168	127.357							1.36278	77.0914							1.00784	42.6279
5.7288	147.375							14.9394	85.1451							2.06246	90.098							0.55819	29.1126
1.8155	48.4827							20.9958	133.661							1.79721	92.4324							1.48566	69.5778
1.86693	51.6063							24.2269	147.258							2.44806	112.948							1.27054	83.926
2.54833	114.259							21.9944	143.621							2.15444	113.741							1.7961	81.8825
4.68045	132.349															2.01995	110.786							1.01536	32.1388
5.51047	144.865															1.66451	89.6001							0.96804	70.5671
5.06304	143.914															1.81011	79.3638							1.1869	79.0864
5.29264	126.788															1.82683	91.2466							0.25278	16.7567
4.47189	141.986															1.95796	102.774							1.99642	101.665
2.29365	72.6157															1.88175	92.8825							1.03117	77.9989
4.58847	119.76															1.84302	92.2289							1.6651	87.9021
4.29565	123.012															0.96275	89.1273							1.60671	88.2719
3.79007	152.544															2.31426	97.2536							1.00376	54.2441
4.93591	135.839															1.21197	104.081							0.49473	28.6185
5.72507	138.255															1.99981	125.78							0.3541	15.1453
3.69284	135.801															1.88558	86.6391							0.56788	39.804
5.02816	133.953															2.27312	113.181							1.3128	65.6344
6.00653	134.236															2.08062	107.747							1.74372	77.0521
5.60003	155.308															2.0374	89.1609							1.38495	86.5002
4.1817	123.958															2.26145	105.716							1.41252	77.7689
4.02373	107.863															2.07532	96.5483							1.30255	76.784
3.88558	141.598															1.9811	104.56							1.60144	86.4433
2.48568	63.2863															1.71487	94.7422							1.79004	66.9236
2.5671	67.6814															1.61724	90.9408							1.62329	66.2958
4.03087	155.049															2.04474	87.3011							1.76536	89.6676
2.37261	130.389															2.08053	86.2881							1.70874	100.37
4.09778	104.552															2.00077	101.599							1.63193	83.5999
4.74173	117.118															2.36806	119.008							0.84957	92.9816
4.03611	121.457															2.32126	101.598							2.06749	85.5016
1.52675	42.5874															2.19927	95.59							1.43226	57.0835
4.18612	96.161															2.51438	122.135							1.31766	78.3044
1.56837	44.7637															2.06028	95.3634							1.31774	86.6376
3.75169	128.753															1.59469	94.775							1.5209	84.4251
4.69894	104.819															1.71097	95.3436							1.09079	79.6069
3.07093	84.5921															1.88309	102.37							1.78529	98.2885
4.88316	159.582															1.80383	97.3824							1.67709	88.5696
3.8423	134.038															1.69793	90.1297							0.83823	74.9387
4.69961	138.523															1.95027	95.1659							0.57828	40.7265
4.95265	111.627															1.91444	102.123							0.73148	46.0963
5.00715	119.467															1.87448	110.331							1.72344	85.5959
3.37049	64.7001															2.00041	100.662							1.51489	71.4115
4.02719	126.695															2.76975	109.147							1.7614	91.0412
5.71523	163.946															1.9841	72.9682							0.94963	48.2385
1.43606	23.0675															2.3057	95.681							1.25847	74.0252
4.48567	127.399															2.41742	119.499							0.55194	34.154
5.2489	136.601															2.67333	93.1277							0.71049	21.3882
3.37382	136.91															1.90683	98.4073							1.54351	81.3745
3.85264	93.3372															1.87014	88.9831							1.93915	75.8425
3.19865	116.437															1.30606	119.063							1.54518	80.2721
5.52293	137.119															2.0499	111.207							1.06769	61.5133
5.03396	144.188															2.54811	118.485							1.23287	58.5469
4.89816	128.752															2.02225	100.379							1.64841	102.826
5.1628	135.428															2.38381	102.959							1.57568	94.3507
4.24758	144.589															1.75482	108.828							1.87473	85.1051
1.50992	28.5267															1.80358	102.549							1.28234	65.5593
4.82319	127.004															2.27674	115.226							1.55263	56.3796
5.33152	128.674															2.53832	112.991							0.52266	38.4225
1.12271	28.1045															2.06888	101.54							0.72812	32.0754
1.85548	71.8017															2.30491	100.817							1.61413	71.9916
3.9624	105.931															2.2887	95.1823							1.2179	65.6474
2.44908	56.5433															1.91462	96.4739							1.61455	91.8316
3.33778	119.025															2.08692	106.734							1.33387	58.2947
0.96754	25.7603															1.56763	91.7769							1.2541	82.8701
2.21796	66.794															1.91881	96.6141							1.17223	85.4182
4.05395	117.68															1.05974	97.5185							1.14744	82.4333
5.69536	148.708															1.65788	73.3873							0.78286	33.9632
3.09947	131.75															1.96534	92.1942							0.43026	31.4238
3.54165	112.223															2.21892	107.629							1.15283	62.8903
2.56063	68.8073															2.49899	104.329							1.94477	103.27
1.9403	141.108															2.29044	115.391							1.85451	82.0631
4.99115	132.283															1.4923	90.7445							0.48816	34.4464
5.34843	150.444															1.66632	84.1019							0.43858	34.0804
3.25791	108.676															1.57046	83.1893							0.81091	43.823
4.86824	150.189															2.11806	86.8812							1.78957	80.9429
4.22495	119.284															1.99853	100.004							0.51968	34.5685
3.87332	112.203															1.99487	107.899							1.04982	32.531
5.90175	155.134															1.86189	101.111							2.2283	101.966
5.20346	149.335															1.59659	126.95							1.11501	51.3013
5.10544	117.636															2.11955	99.5947							1.38188	90.7906
1.47869	61.0624															4.08461	100.851							1.74842	82.9681
4.00431	131.292															1.51134	114.896							1.45156	91.1262
5.09537	117.378															3.54693	109.603							1.58224	79.7787
3.16278	100.611															4.42243	120.655							1.3605	71.8869
4.48433	128.542															3.50678	115.579							1.16992	29.8226
3.5844	110.75															3.98727	113.406							0.78455	40.2925
1.68146	28.6678															5.88901	132.26							1.89906	96.0046
2.49754	60.4748															3.99805	103.676							1.72149	91.2751
4.81827	153.929															5.22588	110.423							1.04933	28.4498
5.47939	149.236															4.84066	106.625							0.57257	31.5126
4.78258	119.023															4.25364	102.53							1.06815	45.3758
4.27182	126.377															4.68905	100.498							1.89518	80.8812
4.65803	130.931															4.92715	111.51							1.29196	59.1225
2.52441	89.5194															3.75641	101.579							0.91559	14.3805
3.40381	106.335															4.52633	118.097							2.21601	104.693
5.57349	106.818															4.58167	112.141							0.46151	31.4485
4.23863	146.371															3.37036	86.5573							1.35784	93.654
4.24747	97.1683															4.6923	104.156							1.42562	87.3266
5.34064	132.08															3.96553	112.689							1.30283	80.6536
6.01074	141.764															3.53609	116.373							1.40314	88.287
4.80361	117.01															4.07826	94.6279							1.49173	88.8884
5.52506	143.72															3.3457	97.5592							1.15875	51.3614
4.27897	105.768															3.79236	111.805							1.6337	92.4895
4.02845	134.539															3.91451	104.126							1.55521	74.2118
5.10008	135.235															4.37669	106.378							1.77027	87.7562
5.46345	157.433															3.27499	81.8378							0.57714	20.9082
2.71035	57.6408															3.94488	109.332							1.87144	69.9985
4.11382	130.849															4.44682	98.0847							1.79989	86.3507
3.25174	87.389															3.61774	87.5881							1.74932	85.2836
3.40939	116.69															3.35631	78.4565							0.83789	46.5415
3.99812	118.549															3.68375	93.0402							1.68106	85.3576
4.83257	123.911															4.12801	103.664							1.8521	87.5438
3.6594	86.0404															4.50354	99.6569							0.72476	39.9596
2.11013	63															4.81927	96.4038							0.80363	81.9742
3.54357	131.522															4.77953	109.339							0.55261	81.5674
5.08861	150.444															3.95531	107.244							0.76646	33.543
3.27057	63.16															3.27322	88.997							1.81866	89.0844
5.28254	136.633															4.92774	110.876							0.73544	40.7994
5.56759	125.641															4.57194	114.983							1.78947	80.4129
2.97501	69.7103															4.70345	98.4447							0.74643	38.3472
5.3542	133.604															4.95744	127.803							1.24886	83.7177
1.88649	25.8537															4.00936	112.299							1.42687	81.8687
4.81807	150.452															3.66404	104.367							1.81415	90.8952
4.0252	94.9082															4.19772	99.7449							1.57334	85.8193
4.94034	162.151															4.35685	126.489							1.68625	81.4592
4.27769	124.111															4.41133	114.549							1.71157	70.2715
2.90666	67.679															2.9675	105.42							1.6827	82.1026
3.3542	89.9899															4.5013	108.137							0.83903	75.7467
5.11816	139.988															4.72828	108.581							1.12089	78.0874
5.06815	125.878															4.65783	115.409							1.79055	70.2728
3.26767	121.446															3.64479	98.169							1.67552	74.6158
0.87215	36.0236															4.02569	112.061							0.66955	32.8173
5.73793	163.685															3.27406	99.1124							1.56876	80.3353
4.86374	149.258															3.97696	102.399							1.53151	89.2464
5.58693	125.873															3.21291	81.8498							1.10693	61.8517
2.79732	92.9196															2.89299	86.3852							0.65457	31.7595
4.45966	116.83															4.12719	95.3089							0.54243	38.7705
3.0355	86.6032															3.69283	101.792							1.43755	67.7142
4.29064	128.672															4.48388	116.733							0.70529	40.1806
5.35894	138.423															4.16648	112.505							1.403	73.2704
2.53748	48.9184															3.13832	96.9094							0.68361	30.0755
4.45819	137.827															4.52736	104.784							1.5335	82.9509
2.25892	68.9443															3.94946	91.8752							2.50231	85.5741
4.51475	145.727															4.41971	119.719							1.56951	78.2512
6.79397	161.585															3.78586	98.3013							0.83928	27.9821
4.27845	109.241															5.18578	117.611							0.79298	38.5612
4.27038	142.988															4.45582	113.855							1.47246	78.7113
3.43687	98.0054															4.3432	100.18							1.52711	87.1143
3.77228	120.645															4.83894	111.445							1.19982	72.8134
2.04036	57.8263															4.58321	97.4745							1.63048	96.0719
4.38724	128.977															3.49237	95.6397							1.58516	78.7187
4.34465	122.434															4.14666	102.866							2.8331	98.6318
5.66041	158.155															4.02947	102.221							1.71432	59.0102
2.81516	116.165															4.33019	114.204							0.93199	33.9868
5.36098	145.588															3.76803	105.959							1.98808	97.8838
4.2261	111.532															4.49288	101.713							0.5968	39.5491
3.13657	84.9219															4.54812	99.3941							1.69714	91.1836
4.42406	130.043															3.93978	102.539							1.63886	81.4716
4.06897	113.386															4.14354	105.034							1.80803	72.1773
5.5257	137.972															3.80442	106.674							1.23162	79.2637
4.13804	141.498															4.30685	95.235							1.87371	93.9592
6.10372	139.699															4.40813	108.895							1.54993	79.39
3.49789	116.971															3.30303	64.9975							0.91411	38.1159
3.49899	108.051															4.47614	114.233							0.64929	24.5824
2.74552	80.2766															4.82071	111.971							0.97621	64.8986
4.49236	108.24															3.8669	98.3885							0.73436	44.2328
4.24304	139.156															4.1586	116.764							1.08096	67.515
5.18529	143.341															4.32556	96.9697							1.97217	74.4214
3.81348	115.727															4.60016	118.836							0.59255	35.3674
5.89826	143.044															4.82665	114.966							0.45637	22.2967
4.983	150.58															4.95743	127.129							0.89045	28.2745
5.0914	140.348															4.68509	115.005							1.38192	85.4327
5.23508	152.804															5.08846	113.855							1.78474	98.9705
2.81991	46.6025															4.7577	125.818							1.04515	72.7008
4.23712	143.973															3.46341	112.96							1.37121	80.0375
2.62385	43.9783															4.26704	105.676							0.44308	36.8111
1.01881	40.0705															3.32049	104.632							1.84174	77.8348
5.92518	148.722															2.74318	80.3757							1.51006	70.2742
4.60902	155.971															5.01765	103.242							1.94598	102.633
4.15515	130.584															3.32058	104.309							0.59799	39.0577
0.89739	50.2776															3.83859	112.196							0.66296	23.6859
1.94975	31.7255															3.83003	92.3737							1.77706	85.5876
5.847	137.344															3.59777	82.3215							0.51497	31.2429
3.49691	60.2386															5.35587	115.934							0.70342	39.0754
20.8561	152.413															3.39839	100.101							2.00001	93.3084
23.0583	166.453															3.9101	102.611							1.9262	96.4121
20.7312	166.655															2.51325	99.4538							1.90068	92.4776
26.0934	152.043															4.10067	96.2287							1.85063	101.472
15.6616	128.731															2.38215	88.174							0.70626	36.9678
17.3447	146.314															4.89471	95.1287							1.39714	78.9686
16.5143	144.484															4.10436	118.565							1.65436	63.8041
19.6198	156.88															4.3433	111.042							2.1958	85.8813
19.7156	131.489															4.68853	101.84							1.68099	97.1501
17.937	115.532															2.69204	86.0738							1.50675	92.0955
21.8669	110.265															2.82426	79.4652							1.74272	86.1445
23.9658	173.705															5.21629	127.18							1.25712	60.3733
24.5501	164.669															3.49216	95.1219							0.81191	69.7048
10.5638	35.1915															4.16693	106.39							1.35033	78.0058
23.6742	155.575															4.07493	79.8819							1.66455	81.6948
19.6413	139.232															4.04493	87.3035							1.7996	87.481
22.2863	165.503															3.73555	89.4853							0.3857	25.8486
23.9456	164.899															2.41762	95.6317							1.77754	86.7189
24.4001	141.324															3.49866	85.1327							0.48434	30.7034
25.6318	147.775															4.62834	110.969							1.35769	83.0353
20.6146	145.196															4.95108	116.257							1.72656	83.5512
23.156	173.035															3.49868	95.4592							1.11134	88.0937
11.3847	104.586															5.56342	99.4339							2.1509	93.1723
18.5211	160.207															4.5892	107.479							0.9566	59.7695
20.656	106.468															4.25756	92.4439							1.90737	83.1785
20.9841	144.692															3.67529	80.5788							0.89109	39.2945
18.7999	121.529															4.29019	86.9575							1.2124	61.1114
15.1326	127.24															2.36842	95.9233							1.36703	82.765
20.25	148.596															1.44467	71.1602							2.07376	104.205
26.2755	160.813															4.73187	113.278							1.04008	71.3544
22.9356	173.206															4.30399	110.242							0.88691	32.441
25.5347	141.301															3.85003	113.976							1.19364	65.7238
18.5988	170.912															4.79158	103.985							0.97623	42.2749
22.3146	151.473															5.04943	106.215							1.38351	81.5379
19.859	144.14															3.31662	90.3491							2.08824	90.101
15.9238	101.384															4.36634	107.575							1.16198	49.9423
24.5702	164.859															3.56986	107.645							1.37984	82.6329
11.7142	73.74															2.63857	93.9684							1.62672	80.4672
21.8331	153.882															4.19173	87.9553							1.57765	94.3306
20.5191	171.676															5.06877	123.131							1.18409	64.2625
28.624	156.798															3.97669	95.4855							1.67156	80.3667
24.5309	133.416															5.8409	113.286							0.47642	22.9348
21.4708	148.153															3.69256	105.676							1.48243	80.8347
30.3679	176.856															3.04493	99.1354							1.57523	89.6426
22.0493	171.253															3.51884	89.7267							2.11347	92.8731
19.4993	92.0076															5.24711	105.917							1.10319	81.3251
22.6639	172.053															3.39476	99.9044							1.46391	87.8598
23.5144	147.504															4.6768	114.543							1.79391	95.7313
21.1279	114.013															4.91766	116.791							1.46461	71.13
20.1265	155.535															2.8805	79.3892							1.16698	51.1084
15.4601	89.9271															3.52642	111.835							0.94201	37.9957
22.9271	138.692															4.16132	104.093							1.99474	98.6677
25.4266	145.799															4.7857	106.662							1.44507	82.1089
27.4595	171.54															4.22926	82.8488							0.83058	29.0859
34.2679	155.602															4.33683	112.278							0.88884	66.5929
20.7812	144.731															3.01268	117.401							0.51657	20.6643
24.4186	139.974															4.4437	86.9487							1.77481	74.1378
24.5355	135.821															4.34792	105.861							0.6363	39.9446
24.8098	146.975															5.36447	110.165							1.71757	70.6081
33.0414	169.103															4.95727	119.68							0.64949	29.5568
14.395	105.083															5.16689	111.067							0.65299	34.5225
20.4048	140.672															4.78929	115.903							0.44695	31.9971
25.2347	144.056															3.94753	103.749							2.03391	104.317
13.1542	87.6563															3.92581	80.0832							1.6089	78.3081
19.9245	157.876															3.58808	113.2							1.32131	93.3745
20.2569	132.708															4.10413	110.362							1.85507	85.3209
21.8716	153.973															4.01412	92.259							0.75982	21.9522
17.0975	121.567															4.36891	102.494							0.79165	40.906
28.5748	154.62															1.46512	93.2067							0.68009	46.2867
15.8526	129.91															3.86988	82.5644							3.32603	80.0298
17.7208	147.839															4.55575	113.614							3.00828	62.4633
14.4724	50.6916															4.57533	106.141							0.93557	43.3781
23.4014	137.108															4.39412	100.585							1.93426	34.6873
30.5759	163.416															3.35642	104.652							2.41259	61.9137
20.479	151.064															4.14516	102.181							1.35013	42.5582
22.9241	111.292															4.18659	86.6623							4.34064	95.4945
20.562	132.415															3.00771	80.3649							2.14988	49.1476
13.6567	75.1702															3.88202	105.042							0.84604	27.4409
19.3945	157.454															3.43986	101.697							3.1913	66.8952
19.5214	101.189															4.29564	108.254							0.52231	10.3593
16.5536	137.893															5.03562	109.398							1.69664	29.2581
16.9663	139.683															3.78239	101.957							1.78164	29.087
27.8888	164.84															3.58611	103.962							0.62102	11.5249
27.0049	159.17															3.4823	118.423							0.65764	25.374
23.1873	185.855															2.80777	71.5786							1.41255	33.1012
15.0061	83.6103															4.54719	97.3752							3.43425	102.147
25.0816	144.091															4.36526	112.655							3.24083	75.8402
16.1003	139.355															3.61214	88.1757							3.2482	87.1406
24.0737	148.275															3.88886	86.657							1.09582	25.8883
26.4901	152.416															3.93998	115.814							3.19918	94.001
29.3507	158.197															3.66272	108.903							3.8066	80.6843
27.8741	155.886															2.27128	104.295							1.18525	31.1237
17.2314	143.912															4.08725	112.752							3.64218	72.2257
19.4407	135.603															5.93485	132.189							1.43696	36.8754
15.6936	128.271															4.98404	119.961							3.4486	84.0313
33.1761	165.334															2.32819	62.3143							1.39149	41.8584
26.0894	155.469															4.89837	119.675							2.35868	56.9749
20.7716	121.304															3.64379	97.2562							4.43811	82.3404
22.3707	150.993															4.38113	93.3049							3.51853	100.86
23.6958	112.276															4.37636	91.0754							4.0691	84.4487
25.2128	165.347															2.81616	84.9887							3.38756	96.3428
34.4093	283.467															4.21429	104.738							1.8532	75.3883
20.5088	143.13															4.83564	111.171							3.34022	78.3502
19.9326	117.955															4.17587	101.382							1.61153	23.6783
19.702	154.035															4.20498	112.492							1.26541	35.9461
18.6705	127.687															4.58958	99.6028							1.97291	33.3818
27.7569	135.975															4.34836	113.341							2.21025	52.7848
19.2694	158.868															4.57616	120.931							1.10285	25.3462
18.2363	156.114															4.0069	84.7913							1.58897	39.5861
16.7716	141.846															3.70158	111.804							4.4329	107.364
27.3571	147.716															4.91943	121.149							2.84251	77.1188
22.1827	136.426															3.43986	93.1162							2.59451	74.0012
25.8694	160.826															3.12834	79.1988							1.1781	38.0811
14.6312	127.794															3.99909	95.0126							2.90263	92.1233
11.7381	46.2324															2.72453	99.5406							1.60742	43.1622
19.8302	171.309															4.75474	115.769							4.05105	98.4881
23.7859	145.385															3.28267	83.8538							2.4664	69.1643
16.2854	161.192															4.97431	116.979							4.40187	95.0406
27.421	159.068															4.13707	107.587							1.8644	49.7172
18.9388	156.726															4.82871	113.041							2.30552	83.9204
23.6489	164.341															4.05367	104.051							2.0897	28.9797
15.2906	111.018															3.88362	83.0923							4.29895	78.9446
13.7618	150.619															4.45665	114.057							1.55938	36.4101
21.7039	155.394															4.51738	104.386							3.13639	76.4047
18.4606	152.913															4.83591	114.806							3.27971	80.5704
22.4888	162.166															4.01268	110.979							1.19627	46.0289
25.089	152.02															3.66862	95.1806							0.59235	26.2262
26.1059	150.507															3.58317	94.7981							1.57242	50.0804
13.4218	111.57															3.57545	114.954							3.57201	89.0378
14.9712	104.783															4.71905	117.602							4.14652	98.9283
13.5672	127.303															4.65568	102.641							1.86649	50.412
11.932	115.338															3.94137	102.756							3.82031	84.0206
26.0766	155.433															24.8748	117.108							3.62715	101.725
24.567	166.725															21.6099	93.7219							1.96599	44.1146
12.3358	114.052															26.3888	130.747							2.13023	60.3677
18.0896	155.888															21.702	116.629							2.68096	88.7235
26.477	164.695															17.9785	127.675							2.30603	99.6334
14.6587	141.991															22.4906	124.042							3.18235	100.678
20.3534	128.103															28.0608	114.865							1.06744	11.1952
9.85857	91.4201															16.796	102.326							3.72204	90.4604
19.7491	138.149															12.0098	92.1745							1.62239	32.273
10.427	63.8457															20.7854	110.7							3.53993	89.1335
11.631	54.7709															22.0863	119.642							1.25653	27.1548
																22.6887	129.938							3.55586	79.0189
																13.6689	80.8212							2.69725	84.4495
																16.4595	96.9582							2.84441	74.5035
																17.8283	91.7907							2.66492	87.0851
																21.69	127.429							3.72938	85.8994
																16.006	100.846							3.49054	89.7138
																18.9459	116.217							3.18585	81.4725
																20.4004	141.35							2.73367	85.2116
																14.8145	104.292							3.79065	80.6825
																19.0086	99.2743							1.74165	39.3368
																17.3949	118.829							3.84849	80.1823
																25.281	129.131							2.63094	63.9653
																25.041	229.176							3.07246	87.5254
																18.7163	119.267							0.83804	32.8147
																25.1308	116.602							3.84913	94.8633
																18.9004	124.252							2.24298	71.4987
																18.2464	98.5884							0.73672	34.4999
																21.7989	110.761							1.56761	32.699
																10.5157	109.598							3.37563	80.2621
																15.5734	88.8788							4.08591	100.874
																18.1196	109.91							3.21972	75.7692
																16.6105	124.419							0.6118	42.9562
																16.7792	104.333							2.60816	68.0762
																18.169	109.013							4.11563	100.938
																17.9793	126.627							3.23402	90.3994
																22.0287	97.8897							1.32065	13.8816
																22.0101	122.776							3.49381	96.6254
																21.9633	109.754							1.68135	69.7815
																19.9646	115.17							3.91521	78.9136
																19.0857	118.33							3.07503	75.0791
																18.8213	98.495							3.96271	87.8055
																14.6603	117.694							1.05158	10.5383
																14.1222	95.5841							1.25649	31.3369
																15.0379	115.614							0.54306	20.753
																12.8274	108.792							4.03021	89.7111
																17.2327	109.545							2.73644	75.345
																12.5376	83.1549							2.36382	33.8931
																15.8452	107.177							4.30378	90.7659
																12.6409	89.8867							1.97773	34.4904
																20.3247	105.279							4.06016	95.3135
																22.1432	119.737							1.25294	35.3749
																21.3615	128.878							1.25767	29.7119
																19.2898	105.258							3.28777	98.0977
																26.1994	124.181							3.96008	93.1241
																19.9059	113.755							1.73997	87.7604
																22.4745	115.437							0.80127	35.8471
																18.9018	114.051							2.63927	80.5618
																15.0211	115.131							4.05384	93.1697
																13.9446	119.804							1.37979	30.7939
																17.6933	96.0082							3.38601	84.2406
																20.7558	100.806							1.09977	22.1347
																18.7936	98.6712							1.70558	22.0063
																19.3324	122.861							1.23851	27.9307
																24.5028	119.627							3.25464	91.5798
																23.8596	111.531							3.94781	95.591
																18.439	123.757							3.02313	75.2425
																20.7679	107.844							3.60009	71.1282
																19.8082	116.536							3.51529	112.333
																13.4562	110.847							1.2547	38.1655
																18.6202	104.918							2.53404	99.228
																14.5817	81.3101							2.06178	62.4035
																21.2451	119.446							3.42836	94.4889
																22.5548	109.941							3.40238	79.1964
																16.6257	101.171							3.28563	89.7247
																14.5399	97.4084							2.71746	51.6499
																16.3936	101.221							2.57854	47.8411
																17.2845	97.784							3.71381	96.8886
																15.0944	110.314							1.06601	32.437
																14.488	115.6							3.05595	73.6913
																16.7996	104.99							4.18784	101.466
																10.5837	117.259							1.49573	39.8871
																23.3841	123.461							1.41208	38.4198
																24.7718	119.297							3.27526	84.3028
																14.288	116.186							4.25767	97.2758
																16.8747	100.354							3.46629	98.3373
																15.8401	108.594							3.25698	89.6903
																21.3094	107.915							3.59473	79.5604
																18.7107	93.533							2.01892	29.8253
																25.707	99.0494							2.10687	80.927
																18.2898	122.055							2.65908	92.2726
																19.2487	102.296							1.04608	30.7331
																14.6543	107.94							2.0283	32.3867
																18.1958	118.995							3.92086	98.2436
																14.5567	114.18							3.47042	111.433
																20.7437	114.74							0.93976	26.2889
																22.2702	122.107							1.16983	41.0529
																15.5111	109.516							1.6712	29.9368
																19.4645	125.28							2.76662	91.6109
																19.8912	108.557							3.06337	79.0633
																19.742	95.5104							2.71802	41.2072
																14.1789	131.876							4.27194	82.5426
																18.581	110.598							1.29833	33.7299
																16.0281	122.615							3.85968	99.5213
																13.5885	112.172							2.63704	95.2307
																18.5231	104.389							1.14956	37.1662
																12.549	103.039							1.27261	32.9852
																14.1352	107.204							3.95155	84.3312
																13.8197	101.976							2.81126	72.8298
																19.9411	123.332							2.16655	38.1033
																19.6959	127.321							1.15693	10.5003
																15.6257	120.244							5.07634	102.549
																15.9334	101.715							3.57526	86.7157
																12.3425	103.364							3.74617	101.574
																19.7471	105.069							1.96682	24.6192
																15.5119	120.084							1.43493	39.6062
																19.9939	89.9464							4.23706	94.2692
																19.1004	126.75							3.14979	86.02
																21.5348	116.634							3.26104	85.9706
																17.289	103.226							3.23809	96.9754
																18.7856	113.604							4.2231	95.7315
																17.7749	114.575							4.58238	90.5434
																19.7422	114.464							0.43249	28.6223
																22.0789	121.637							2.93705	71.0207
																12.1983	102.124							3.41694	95.6138
																19.6793	117.411							1.17731	30.216
																20.574	126.313							4.84617	110.601
																17.8413	108.742							2.63656	84.2648
																17.1323	108.233							1.07673	10.1515
																18.4612	116.903							4.79884	98.1394
																16.301	105.84							1.72538	36.0874
																18.5826	133.825							1.38937	48.0645
																19.8183	124.001							2.64833	77.0948
																16.0673	96.3557							1.12068	25.5464
																18.3514	127.911							2.68257	72.9686
																18.1239	90.8254							2.95221	85.1792
																12.1536	117.153							0.70713	29.9811
																14.6228	112.865							3.81011	91.9191
																20.0061	104.909							1.32658	28.7952
																21.4011	106.928							3.17476	67.508
																21.3561	117.862							4.58682	105.083
																17.3976	111.595							2.02046	42.6487
																19.3519	117.795							1.46789	29.6101
																19.2976	105.873							0.7869	38.5262
																18.8473	118.583							3.24485	79.7597
																9.83936	101.637							4.21026	89.9505
																17.1613	115.305							3.62632	76.3058
																12.4514	98.4201							1.35179	33.1041
																19.8432	105.776							3.44808	107.434
																17.7384	108.748							1.04589	39.8214
																16.8516	109.98							4.25779	91.4913
																18.7895	123.669							1.51122	10.2941
																20.4666	120.328							4.69012	97.7213
																12.1094	95.5987							3.91669	98.0327
																13.5457	110.317							1.76553	75.9797
																17.4527	115.279							1.31802	26.5048
																20.1532	115.853							3.84691	87.6504
																20.7928	121.496							2.57123	68.3911
																19.741	119.323							1.16307	27.5201
																19.9091	124.498							1.87716	32.5844
																25.0315	119.983							1.03208	31.6258
																13.9792	82.4908							1.34996	24.0464
																16.3524	104.111							3.47311	100.68
																21.208	120.867							0.77358	39.9211
																18.0548	122.584							1.43837	26.0592
																18.9378	121.696							0.93988	33.2401
																12.9463	82.2285							3.20462	68.1306
																16.0138	105.47							3.51677	75.2605
																21.3673	116.031							0.86935	41.4188
																16.4827	107.338							1.91361	37.9549
																26.0506	134.313							2.89605	91.5673
																20.1368	120.957							1.69644	28.2172
																16.2702	134.258							0.87942	36.5999
																14.0103	104.876							4.1908	87.915
																18.7859	114.97							1.21556	36.7463
																23.958	115.669							2.16847	64.796
																22.211	112.187							3.83106	92.042
																15.5729	97.4081							1.83466	31.4096
																22.2302	133.139							3.07698	70.4887
																23.8895	100.283							3.73206	92.0199
																18.5116	97.5081							2.0217	64.8276
																17.9911	102.167							2.28781	73.4219
																28.0629	122.721							2.52593	80.3912
																								3.07771	63.5308
																								1.17742	36.1964
																								1.22438	36.9454
																								2.22219	75.9169
																								1.79739	25.8856
																								1.63737	37.6949
																								4.20749	90.7218
																								2.98832	93.2501
																								2.48228	71.2433
																								1.76105	57.3772
																								3.80982	92.6551
																								4.99331	107.852
																								3.21174	85.7091
																								3.15412	91.0582
																								2.43221	88.9636
																								4.19567	92.6269
																								5.27068	96.8078
																								3.77002	77.6875
																								4.10439	93.8636
																								2.65723	90.4146
																								2.02065	35.785
																								1.5462	44.2236
																								2.25043	73.5614
																								2.8357	94.124
																								2.48619	84.509
																								3.93951	80.5351
																								2.93781	81.5629
																								3.79758	85.7529
																								1.52121	35.1286
																								3.08711	88.8079
																								3.69768	97.2723
																								1.68346	39.3774
																								4.14843	95.0656
																								4.80848	103.348
																								1.7906	33.5708
																								1.44003	43.6565
																								1.92739	28.3258
																								1.85664	32.4727
																								3.6989	97.1636
																								0.913	29.5136
																								3.01066	73.1158
																								1.28896	32.0305
																								0.30636	12.1045
																								4.08334	96.3086
																								0.90126	41.411
																								0.8817	25.2401
																								2.89587	76.5358
																								3.62007	96.0964
																								2.85535	90.5696
																								1.6658	39.6526
																								3.38752	78.9863
																								2.50152	77.2479
																								1.51798	29.5507
																								3.9836	94.5664
																								3.57174	76.0119
																								3.42123	78.5178
																								2.75685	34.9905
																								3.81245	92.6583
																								3.817	84.1687
																								3.06967	91.9107
																								3.01105	75.3638
																								3.9098	98.2088
																								2.81321	89.6229
																								3.60097	101.021
																								2.52007	52.9479
																								3.1029	65.4061
																								2.38395	83.5888
																								3.58363	101.405
																								1.00003	13.6189
																								3.61624	91.1944
																								4.50366	96.0969
																								2.89563	98.5098
																								2.00042	42.4808
																								0.88537	42.676
																								4.40776	82.4976
																								0.70813	25.0861
																								4.31674	99.0178
																								4.48998	107.521
																								3.90533	94.2575
																								3.07179	91.8841
																								3.93728	89.2589
																								3.45219	90.3768
																								1.35722	28.6213
																								2.49163	62.1458
																								1.77464	28.4067
																								4.04746	96.0789
																								1.64745	35.0833
																								1.62591	41.3035
																								4.44663	82.6757
																								2.87404	77.033
																								0.55727	10.9411
																								0.59303	37.37
																								2.96786	93.4304
																								3.9271	98.8364
																								3.74918	83.1994
																								3.90105	93.8461
																								2.9089	82.1537
																								3.31138	81.8127
																								2.88447	77.9245
																								2.40121	76.4056
																								1.23173	31.2992
																								2.66605	63.2029
																								2.88198	72.3516
																								1.87075	27.4798
																								2.86575	77.9001
																								4.50848	83.8918
																								3.92012	83.4553
																								4.19315	75.0245
																								3.10205	79.8671
																								1.3632	36.4915
																								2.28156	35.1361
																								3.55058	90.931
																								3.87897	94.3728
																								2.59215	90.1125
																								1.61736	73.0168
																								3.12206	67.9833
																								1.51842	24.0932
																								3.26901	87.5898
																								3.94868	94.5682
																								1.60324	41.4675
																								2.95564	91.5619
																								1.59677	28.6798
																								3.9833	104
																								3.39895	72.2146
																								3.0458	77.4339
																								1.99445	63.3536
																								2.13673	78.3613
																								3.87873	93.9985
																								3.39268	93.1639
																								2.6478	70.4522
																								1.57217	31.3126
																								3.98194	100.291
																								2.97587	81.2475
																								1.28933	38.989
																								2.39243	55.6075
																								1.47536	33.654
																								3.3424	71.7226
																								3.6219	88.8497
																								3.35008	84.7939
																								3.46064	88.9034
																								4.04904	92.1561
																								3.2283	99.0575
																								4.20445	93.9472
																								3.91256	83.314
																								4.29667	104.394
																								0.46184	10.2114
																								2.42549	85.5752
																								4.67337	111.743
																								2.72824	77.2197
																								3.93092	94.0224
																								0.85735	12.1098
																								3.65516	95.5059
																								2.87467	62.4024
																								2.8739	83.279
																								3.46033	82.101
																								3.12477	68.7658
																								2.22771	40.0638
																								2.61578	76.3261
																								1.99863	37.0191
																								2.83161	84.1588
																								2.67012	82.6119
																								2.81461	66.463
																								1.05446	30.9375
																								2.42317	50.8975
																								2.79808	67.2862
																								0.88615	38.2439
																								0.82318	37.5262
																								2.70705	63.412
																								2.94773	104.108
																								1.80791	37.8548
																								1.82714	75.0592
																								3.36566	90.2649
																								1.39167	87.3726
																								2.9407	82.5544
																								1.98642	41.5772
																								0.65977	10.196
																								1.924	34.9702
																								1.85412	28.3571
																								1.75284	33.2226
																								3.62973	95.1499
																								0.2321	10.8509
																								3.24397	85.9803
																								4.61685	91.212
																								3.20214	78.79
																								1.10427	38.6992
																								2.15893	27.93
																								3.55576	64.0197
																								3.45877	87.915
																								3.33682	78.2352
																								4.20064	93.092
																								0.5522	32.8164
																								1.60313	33.0394
																								3.80688	94.3353
																								3.74627	90.853
																								3.48016	91.0616
																								3.64001	77.2764
																								3.74398	86.873
																								3.68444	81.3462
																								2.22949	52.8091
																								3.88119	91.3791
																								3.92077	86.1458
																								1.16056	28.7184
																								2.09898	71.1292
																								3.01448	88.5368
																								1.33281	31.901
																								1.59149	15.0451
																								2.86709	65.37
																								2.68334	101.729
																								1.68604	72.9689
																								3.8452	94.354
																								3.6154	84.1544
																								5.04278	104.605
																								2.94208	71.1837
																								1.54295	37.8587
																								3.74066	90.585
																								3.44799	81.4141
																								4.59166	90.0949
																								3.20112	89.4734
																								3.91544	102.794
																								2.38147	58.3995
																								3.95754	63.8111
																								3.89895	90.6326
																								4.33974	87.767
																								1.3806	29.3222
																								2.98873	79.8358
																								3.68219	94.5742
																								1.11811	29.4536
																								3.12193	90.1509
																								2.90662	89.6294
																								3.50833	77.8186
																								1.74075	39.9806
																								1.72294	34.2628
																								0.90385	19.007
																								0.92823	38.9937
																								2.65121	55.3002
																								2.74417	101.168
																								4.02107	83.8687
																								3.24505	86.7517
																								1.53271	28.839
																								3.5133	94.0472
																								3.14125	100.266
																								5.03209	91.0873
																								1.39705	41.9689
																								2.23333	66.2274
																								3.55638	93.5803
																								1.63823	37.8453
																								2.12919	25.5084
																								4.1547	100.649
																								1.96747	35.7847
																								4.62004	86.5476
																								3.35949	62.0741
																								3.98832	82.3443
																								2.54838	70.6725
																								2.5902	81.9322
																								1.96857	38.349
																								2.45374	80.5621
																								3.33097	95.0548
																								3.40524	76.3959
																								2.41041	85.0313
																								3.91018	90.7087
																								2.59475	48.8212
																								1.36477	33.1346
																								1.39592	40.4666
																								3.88047	88.0684
																								3.63193	96.4988
																								3.21676	77.3313
																								2.69644	87.4403
																								1.17032	26.7229
																								2.00201	29.0845
																								4.22286	93.6027
																								4.43441	92.2908
																								1.90326	81.8529
																								2.76143	88.3044
																								2.44751	78.6996
																								2.37402	53.6269
																								3.0465	84.8671
																								3.75179	90.459
																								1.29151	39.6379
																								1.74066	38.6021
																								3.20965	95.3798
																								3.57705	93.2256
																								3.40326	101.274
																								3.98719	92.5639
																								3.08437	74.3626
																								4.42047	83.0679
																								3.42599	73.2981
																								5.12333	110.189
																								3.01648	63.0826
																								4.57757	86.8773
																								3.28548	83.9895
																								0.4879	16.4071
																								2.78229	64.7569
																								1.04078	26.9776
																								1.39895	29.5026
																								1.50439	30.9353
																								2.35805	89.0278
																								2.36299	59.0296
																								2.92817	90.277
																								4.36271	96.0535
																								4.5622	94.9145
																								4.40476	101.595
																								0.50522	10.4073
																								2.30838	67.5594
																								1.73131	39.9051
																								3.9293	79.7218
																								4.01114	85.4841
																								3.5705	98.8815
																								2.58646	83.577
																								1.39433	13.7307
																								3.42197	64.8955
																								1.66338	44.0155
																								3.23595	96.9437
																								2.38089	92.1317
																								1.59978	26.0907
																								3.17721	75.9206
																								1.24647	36.2316
																								3.36891	109.301
																								1.37189	37.3212
																								4.04345	99.365
																								1.52272	53.7353
																								3.75768	94.4031
																								2.87069	58.4936
																								3.91208	94.8194
																								2.748	81.4463
																								1.7332	39.4603
																								1.4472	40.2421
																								5.2315	92.397
																								4.27572	92.4718
																								3.82823	96.9469
																								3.54433	90.8786
																								4.08321	79.4742
																								4.28674	94.0744
																								2.343	85.0486
																								0.97389	36.3222
																								3.40638	91.5605
																								0.72581	35.7796
																								3.89763	96.6316
																								3.55432	82.962
																								3.37908	97.2277
																								3.46214	105.066
																								3.8102	105.8
																								2.96204	95.815
																								4.34034	103.741
																								1.47326	51.7212
																								1.86194	43.1348
																								3.45477	99.6967
																								1.37693	25.0357
																								2.22664	55.4338
																								0.90208	64.3158
																								1.76262	33.3612
																								4.0767	89.7595
																								3.39893	79.76
																								1.00088	36.5497
																								2.84556	86.6299
																								3.52444	81.9526
																								3.77891	90.7882
																								3.85692	102.687
																								3.29824	83.6281
																								2.52805	34.7158
																								17.8558	79.8616
																								19.4336	91.664
																								17.2563	94.7075
																								14.1817	100.655
																								10.2308	10.1673
																								15.9421	109.611
																								4.1545	11.6836
																								14.7606	85.4896
																								14.3288	78.6227
																								14.95	97.6227
																								18.7771	86.6026
																								6.26182	10.1562
																								8.32412	60.907
																								14.0485	80.9225
																								13.6638	92.7581
																								20.2327	95.6369
																								20.2242	87.3209
																								17.0106	93.0367
																								19.1369	105.451
																								19.2738	98.7137
																								18.9125	94.9059
																								17.9233	102.602
																								11.9911	90.5578
																								6.07507	41.0671
																								15.5416	98.3153
																								14.2713	78.1128
																								4.31204	37.9366
																								16.3878	96.5582
																								17.2566	76.4882
																								11.131	63.5949
																								5.56922	26.7867
																								11.0611	38.8178
																								21.4903	107.434
																								20.648	86.9883
																								13.872	74.5638
																								5.96702	35.0637
																								10.0591	82.9994
																								8.4912	65.4094
																								20.6126	88.1502
																								15.3389	61.7941
																								18.7716	95.1194
																								10.9484	10.1539
																								21.2878	103.307
																								13.2148	87.574
																								15.3842	97.9135
																								18.9301	97.5407
																								20.0727	113.762
																								5.06345	36.5707
																								7.21516	30.8414
																								13.9751	80.5381
																								15.7446	97.4116
																								18.5801	95.4495
																								15.6346	97.0072
																								22.3093	112.457
																								17.5393	106.564
																								13.459	81.1273
																								14.2807	43.4537
																								19.5985	91.4199
																								20.1414	93.1357
																								19.5677	93.6635
																								16.8493	94.3696
																								14.2697	90.0505
																								12.7081	83.891
																								17.0821	99.7482
																								7.96858	33.9063
																								13.9071	86.9285
																								33.4651	174.442
																								18.8738	87.4494
																								8.71031	39.089
																								14.2879	90.4895
																								13.9627	84.694
																								16.6272	93.6072
																								13.9186	72.6662
																								13.6037	90.9913
																								11.4377	102.567
																								13.459	84.8275
																								5.46325	12.3319
																								18.9143	88.2089
																								12.065	36.4429
																								12.7716	82.9659
																								19.1451	81.8522
																								11.1863	86.6816
																								20.3773	90.3967
																								13.7275	74.6142
																								13.4084	59.7243
																								20.1264	110.23
																								12.8835	80.0416
																								7.23548	30.441
																								17.8183	73.9278
																								9.55518	55.3002
																								13.6408	86.2669
																								16.3243	73.5203
																								19.8909	94.1324
																								19.4186	95.049
																								4.58899	32.8512
																								11.9841	90.9844
																								17.6833	77.4693
																								11.3696	25.4551
																								8.22791	33.2165
																								10.3572	43.0958
																								7.26562	42.1622
																								22.6647	89.953
																								20.6464	97.5807
																								10.6553	36.0751
																								15.7745	91.6239
																								10.0529	40.8623
																								18.3393	85.9169
																								19.1206	102.215
																								27.8203	170.661
																								21.9628	97.5535
																								17.4617	103.207
																								15.016	96.4029
																								13.8869	96.5686
																								8.80819	62.0553
																								4.22668	37.904
																								5.64668	37.0694
																								7.1895	33.0001
																								19.9949	94.7412
																								4.99838	26.7936
																								8.17383	28.0368
																								12.1214	69.1974
																								13.5958	81.5172
																								15.4426	87.5827
																								5.70375	25.5115
																								18.3656	88.6538
																								22.2114	78.7125
																								17.0517	84.2833
																								20.941	81.8597
																								10.133	41.3522
																								10.2052	75.9465
																								16.1237	81.7675
																								7.13318	61.8862
																								20.0323	99.6202
																								22.0865	95.212
																								17.6516	92.954
																								9.71904	13.8126
																								17.9692	92.5237
																								19.6156	83.6743
																								13.5452	78.865
																								19.7868	100.398
																								18.6182	101.276
																								6.76596	48.7292
																								17.8069	74.4189
																								7.21045	31.5559
																								7.54532	25.0072
																								16.8354	66.0421
																								21.7399	98.9998
																								16.1692	80.2062
																								14.622	78.8642
																								6.85309	28.6755
																								16.2648	90.4253
																								17.5367	96.4721
																								4.62293	29.0656
																								21.496	107.025
																								8.19787	61.9711
																								16.6757	81.3725
																								10.7035	86.4873
																								22.4872	90.7574
																								17.1108	94.9262
																								21.5428	105.678
																								12.8306	83.3416
																								18.9589	92.0141
																								12.9939	33.2247
																								10.4469	32.68
																								17.3697	89.7673
																								13.4917	81.797
																								11.3306	75.2297
																								15.2287	63.299
																								5.64221	62.7573
																								16.253	70.9443
																								15.8852	88.3797
																								21.9873	104.86
																								24.2396	104.28
																								9.45278	37.4199
																								16.014	92.7266
																								14.7885	95.2426
																								16.3784	97.4844
																								17.7376	90.6728
																								11.565	51.322
																								11.5846	69.4026
																								18.8372	90.5637
																								12.7101	26.4709
																								17.304	101.177
																								13.2628	51.1727
																								17.2246	86.1737
																								16.9422	96.7339
																								6.11975	26.8817
																								10.8982	41.8041
																								9.67107	39.8953
																								9.2596	34.1536
																								8.41768	34.7853
																								18.13	88.0847
																								13.2238	81.983
																								11.7361	87.1982
																								11.0684	70.4408
																								5.67443	25.3945
																								21.5285	89.7608
																								17.4965	88.3766
																								16.1473	94.1292
																								15.0816	97.3168
																								21.3195	92.3377
																								12.3941	75.4258
																								15.0274	88.1562
																								5.63354	31.0551
																								10.387	10.3212
																								6.66996	12.6539
																								17.4798	89.3857
																								12.1195	86.8101
																								18.3029	89.6282
																								18.0441	82.0958
																								18.4274	107.872
																								15.2483	77.2236
																								12.3151	28.2241
																								18.3758	97.4886
																								9.24631	76.5008
																								12.842	82.2134
																								15.2158	87.148
																								5.53507	12.3467
																								14.0222	86.3848
																								14.6016	77.7682
																								13.5043	79.1178
																								8.01504	29.6808
																								13.8762	87.2206
																								20.66	98.886
																								5.6338	28.9452
																								16.1876	80.6465
																								10.315	30.4585
																								14.9754	91.2835
																								20.7802	89.8278
																								9.8305	94.4229
																								15.6723	96.9974
																								14.6468	94.4239
																								13.0947	97.2568
																								19.4857	83.5292
																								20.03	77.3309
																								23.4616	114.6
																								14.9034	78.4783
																								14.1657	66.1541
																								4.94966	22.1895
																								16.6483	88.2271
																								15.6792	72.2887
																								21.1435	106.703
																								20.5472	101.084
																								18.7015	89.6494
																								21.5252	73.394
																								18.5164	92.5774
																								14.1734	66.9175
																								15.9493	70.5319
																								14.3313	86.5161
																								11.6275	31.4829
																								17.5426	81.667
																								10.7885	47.4804
																								13.6488	90.072
																								14.0016	95.1317
																								9.86544	45.9771
																								12.4525	103.383
																								15.4949	87.3149
																								20.5794	85.2546
																								7.75408	39.7464
																								11.7628	81.6463
																								17.3534	88.3822
																								12.8937	93.5437
																								14.0499	95.7669
																								4.63594	24.5905
																								15.6033	93.7456
																								14.2261	88.0123
																								12.5552	62.4404
																								14.1463	70.7406
																								20.9299	100.174
																								5.67261	40.9445
																								12.9758	77.6143
																								18.1943	100.055
																								17.7114	95.8335
																								22.3197	91.5188
																								16.2742	79.5151
																								9.05421	42.71
																								20.0295	94.2367
																								16.6287	105.579
																								10.3244	46.7784
																								11.3657	33.7886
																								21.2441	107.853
																								9.32475	39.3079
																								17.5877	99.4638
																								21.4084	83.9684
																								7.99357	10.1253
																								20.1235	88.5558
																								19.6277	75.2513
																								11.4698	10.0248
																								6.16656	31.2901
																								5.59275	31.7557
																								7.58813	30.9206
																								9.00466	37.244
																								5.1041	22.2761
																								9.11925	37.6328
																								19.5084	93.5743
																								15.4647	103.582
																								7.22136	35.374
																								16.0921	105.477
																								18.3814	104.083
																								11.3966	77.6979
																								8.43394	43.1408
																								17.104	78.23
																								10.6408	91.2675
																								18.2859	77.5487
																								11.9433	35.795
																								16.4222	101.72
																								11.3148	45.9941
																								17.4751	64.561
																								12.4291	86.5651
																								9.06132	98.8957
																								20.5835	102.063
																								8.24423	10.4566
																								21.4224	89.9611
																								15.2441	94.9579
																								17.2215	86.7665
																								12.244	98.3785
																								17.7493	86.0257
																								20.9509	112.754
																								15.3591	93.246
																								9.80978	88.674
																								13.4994	92.6978
																								21.3969	100.572
																								8.37372	66.7542
																								7.25603	15.7727
																								12.9465	90.5277
																								4.94963	82.5791
																								13.3941	71.583
																								13.8259	101.471
																								15.4814	91.432
																								15.5722	85.61
																								22.2553	96.2768
																								16.9941	93.0095
																								9.87007	52.4076
																								15.6846	101.336
																								24.6481	87.8341
																								21.425	87.8725
																								5.66531	33.142
																								15.2607	95.7585
																								23.632	97.6928
																								7.58991	38.7391
																								18.2311	105.549
																								16.2859	99.3063
																								17.3329	79.9312
																								16.0214	82.12
																								18.3983	95.8986
																								24.7355	99.5412
																								8.64716	33.5581
																								10.5426	81.0757
																								17.6205	95.1109
																								14.4955	90.421
																								5.5335	36.5528
																								16.8252	107.188
																								15.0122	75.8486
																								14.5899	86.6438
																								14.2145	85.4057
																								21.2884	99.0421
																								17.1937	78.3522
																								16.2828	86.6003
																								11.3871	77.3665
																								16.86	88.0673
																								19.1548	99.0472
																								20.6648	81.6971
																								11.924	85.0238
																								17.1846	83.2786
																								13.3125	67.172
																								15.9714	86.8547
																								19.4453	82.9201
																								16.107	80.6639
																								13.1836	89.4061
																								14.174	76.6141
																								17.4337	94.3335
																								4.14958	12.9521
																								0.79136	26.0151
																								21.5147	102.222
																								17.4076	98.3438
																								5.82581	39.1993
																								22.9002	81.7323
																								18.6446	93.7584
																								6.65566	13.4689
																								16.7196	74.4234
																								9.21286	67.1533
																								14.2188	79.0393
																								16.9424	94.0338
																								16.2833	93.5559
																								9.73752	33.4272
																								4.03918	31.5495
																								21.6617	90.2582
																								13.4941	90.8157
																								23.8033	93.0156
																								10.0709	45.6827
																								22.7056	68.4398
																								8.33831	61.0992
																								7.42992	10.0606
																								10.0788	36.2009
																								15.2255	105.352
																								21.2807	97.2955
																								8.51073	44.1698
																								15.9562	97.5948
																								17.0133	85.1344
																								15.8235	104.82
																								7.29142	26.1647
																								5.65328	24.0913
																								10.3542	81.2412
																								18.9949	99.7432
																								8.94141	66.8445
																								14.613	81.3101
																								7.13065	32.3075
																								11.0768	76.1849
																								13.121	64.0333
																								16.4945	94.3382
																								12.0368	86.2412
																								20.6388	104.327
																								19.7773	109.065
																								19.5554	100.664
																								19.8804	86.801
																								12.7623	55.561
																								19.7173	98.2814
																								17.9173	77.8744
																								13.1257	93.9351
																								16.7801	95.5742
																								16.6241	98.9367
																								20.2979	101.225
																								17.9805	98.424
																								17.1305	93.8917
																								16.4221	100.685
																								12.3634	77.2143
																								9.63581	37.3603
																								16.1764	93.5049
																								20.4914	103.847
																								13.0317	73.6365
																								15.1019	75.1998
																								15.0887	89.6102
																								17.998	110.994
																								13.651	72.9815
																								18.3643	95.1403
																								13.6658	82.86
																								19.8019	95.9608
																								12.4824	97.3172
																								8.86849	13.9569
																								14.1821	83.9216
																								19.5669	98.7327
																								17.8556	82.8106
																								10.6805	36.2844
																								13.606	83.3138
																								13.4353	103.277
																								9.94244	79.7743
																								10.7762	89.4318
																								12.1174	89.1896
																								13.4795	92.3371
																								15.4629	80.3615
																								16.8833	70.487
																								16.9906	106.49
																								16.5876	74.1278
																								21.1361	103.092
																								18.0275	91.7174
																								8.44821	11.4725
																								14.6406	104.76
																								17.7169	78.8764
																								13.6392	85.3556
																								19.1559	96.9355
																								3.79746	31.6438
																								9.39447	31.7845
																								17.2246	81.9785
																								16.6293	100.439
																								23.8128	101.285
																								21.4823	86.8383
																								10.2027	40.0766
																								19.0365	105.446
																								13.8824	88.1924
																								14.6692	80.9872
																								7.53917	58.3017
																								4.39129	36.7596
																								21.7588	84.7144
																								16.5968	84.5469
																								15.8859	91.5435
																								14.3303	87.438
																								14.9757	93.2412
																								5.51466	11.0041
																								8.14911	68.9726
																								19.0507	87.244
																								13.8375	80.5894
																								20.4087	106.537
																								22.3137	106.986
																								20.8603	87.9996
																								11.4569	37.4132
																								7.12416	66.6123
																								15.2139	77.0418
																								15.9052	98.3984
																								7.73877	24.8658
																								17.7874	101.414
																								21.198	101.962
																								15.0449	88.9936
																								18.6923	92.3231
																								21.9879	97.2942
																								13.6135	71.4413
																								12.7488	75.4403
																								11.572	102.729
																								14.2213	86.6911
																								16.7133	80.5366
																								15.8775	103.734
																								13.0046	38.632
																								16.8994	82.2699
																								4.60576	36.0839
																								15.3782	74.1003
																								8.46679	11.3428
																								15.0429	96.7208
																								15.0794	86.0848
																								21.7058	93.4608
																								10.1685	77.4737
																								22.1317	94.5408
																								12.7031	69.7128
																								20.3904	106.375
																								2.86676	43.8293
																								10.2109	80.4651
																								8.45176	39.1003
																								12.7851	78.5649
																								18.9653	77.2925
																								15.6698	86.8491
																								14.3318	73.7381
																								8.98762	56.3823
																								13.4309	61.3476
																								16.2914	97.0828
																								20.9377	96.57
																								17.898	74.8226
																								16.4964	100.008
																								20.3935	105.101
																								13.8815	91.3788
																								14.7749	86.9895
																								5.70742	29.504
																								15.1266	92.7011
																								17.1925	80.1311
																								6.97588	35.8868
																								16.2591	89.2879
																								10.712	37.1302
																								6.95066	11.7809
																								5.37154	11.1196
																								9.87489	92.2792
																								15.5327	80.4321
																								11.6955	68.6351
																								7.25393	10.0013
																								6.24173	42.1312
																								20.4805	111.039
																								6.65487	35.2208
																								22.2874	90.5617
																								10.8673	74.7809
																								18.3979	93.2559
																								12.9634	67.3453
																								20.5187	120.437
																								12.7122	77.1213
																								14.8304	90.8665
																								15.9342	81.8003
																								6.36376	34.7354
																								14.7627	72.1582
																								10.0145	89.7539
																								9.75821	33.2919
																								22.47	99.8439
																								11.6842	75.9764
																								20.8028	84.9237
																								16.4732	86.9845
																								18.3589	99.1854
																								18.6494	106.453
																								13.1467	62.8089
																								11.9311	38.6969
																								15.3202	96.0447
																								15.46	91.0011
																								18.9633	90.6319
																								15.7799	73.0513
																								21.7876	114.837
																								6.00569	36.5175
																								25.6187	109.923
																								12.8534	91.0041
																								17.3041	102.635
																								10.6428	75.1637
																								4.87535	34.9561
																								16.3597	85.463
																								23.7733	94.4786
																								9.14894	82.3821
																								20.3636	107.225
																								14.2356	101.89
																								15.7544	95.3413
																								13.4815	65.5056
																								5.7384	40.8163
																								14.3652	79.3209
																								15.4459	86.6262
																								10.5665	71.0401
																								7.93164	17.3509
																								12.3197	83.0908
																								15.5501	90.0551
																								18.5267	83.8569
																								24.8798	97.0317
																								14.2391	83.1216
																								17.1116	104.129
																								18.3309	81.441
																								10.0832	68.485
																								14.9923	95.52
																								5.60455	29.3082
																								13.3054	100.017
																								19.5216	98.3697
																								15.1464	89.2489
																								19.3637	101.798
																								16.6187	78.5792
																								17.7495	86.9687
																								6.45647	30.9328
																								17.1028	84.0541
																								15.5716	86.1717
																								18.4151	93.127
																								14.8253	74.7619
																								4.50326	33.9652
																								20.0409	96.1515
																								22.2483	110.362
																								16.6814	74.0367
																								23.0525	98.8686
																								10.6205	65.8494
																								10.4611	69.8921
																								5.48862	23.9031
																								16.0128	82.9998
																								14.7916	84.0823
																								11.0226	61.6441
																								18.6545	79.9599
																								4.78109	38.8282
																								9.35393	10.96
																								8.5202	64.2442
																								18.933	100.355
																								15.9813	93.4603
																								18.0698	100.713
																								18.6847	83.2326
																								23.1584	91.7067
																								6.85263	36.7664
																								18.9497	74.9043
																								16.5939	97.1559
																								16.8794	90.1948
																								16.5654	92.8634
																								21.9068	103.917
																								14.1887	93.6384
																								22.4347	83.2012
																								9.81004	63.2762
																								18.4743	98.798
																								15.8706	91.2975
																								14.2721	59.6953
																								0.37254	77.7678
																								0.31598	73.2352
																								0.13644	29.7256
																								0.13942	66.4508
																								0.15041	35.4437
																								0.41695	77.1613
																								0.27959	70.4318
																								0.41908	89.117
																								0.3286	80.9864
																								0.12353	34.9719
																								0.25896	58.2292
																								0.16086	45.9009
																								0.14476	45.0476
																								0.16783	37.561
																								0.19307	32.6232
																								0.20102	50.4836
																								0.31855	66.7442
																								0.15111	29.0887
																								0.12458	27.5201
																								0.32692	73.2532
																								0.1223	27.9938
																								0.21714	65.0049
																								0.2741	55.3836
																								0.24462	76.6165
																								0.29312	68.7848
																								0.15856	34.3117
																								0.13978	30.3277
																								0.46408	88.6179
																								0.22543	47.0792
																								0.39609	78.3432
																								0.24778	51.9322
																								0.33397	88.1723
																								0.17058	33.3603
																								0.41104	83.1858
																								0.17082	44.0031
																								0.36266	74.3473
																								0.20513	61.8342
																								0.29417	79.5239
																								0.12919	22.5781
																								0.36033	71.8847
																								0.12349	33.1766
																								0.38831	85.7804
																								0.43432	88.1343
																								0.42734	85.9326
																								0.32559	77.1337
																								0.29765	87.4195
																								0.40254	67.2052
																								0.3494	68.4758
																								0.38229	78.8738
																								0.27332	71.1378
																								0.41544	85.7616
																								0.15008	36.055
																								0.28685	72.9165
																								0.42761	71.7305
																								0.1878	29.0736
																								0.34137	77.9708
																								0.10804	33.2237
																								0.24296	34.1584
																								0.48065	60.4214
																								0.48728	87.9817
																								0.12821	35.702
																								0.4105	87.9473
																								0.3792	78.7453
																								0.18517	28.9849
																								0.43937	94.7382
																								0.19106	25.5539
																								0.24906	66.1481
																								0.48449	81.6329
																								0.18033	64.9743
																								0.0954	23.3051
																								0.25527	55.3217
																								0.37329	72.3996
																								0.30039	77.7368
																								0.37753	75.6497
																								0.16265	26.077
																								0.25169	66.6748
																								0.29633	80.0127
																								0.40141	85.5263
																								0.42668	86.5783
																								0.11284	29.8197
																								0.34663	81.3572
																								0.23491	50.7468
																								0.26353	76.3305
																								0.36844	61.988
																								0.33161	69.4094
																								0.49974	80.0246
																								0.38885	61.1025
																								0.40791	80.8841
																								0.29491	73.7298
																								0.32817	83.3399
																								0.081	29.3347
																								0.22262	26.5222
																								0.06656	32.2759
																								0.41788	71.1911
																								0.37804	73.803
																								0.19412	37.3078
																								0.31461	73.2759
																								0.27248	57.5139
																								0.30692	81.218
																								0.22988	87.2847
																								0.33644	73.9936
																								0.11905	21.3674
																								0.15135	35.4594
																								0.15365	35.2364
																								0.10106	21.8543
																								0.30037	75.9116
																								0.39111	92.0228
																								0.24133	44.8333
																								0.22872	67.9723
																								0.39381	73.4626
																								0.35477	77.0315
																								0.40726	84.3787
																								0.09936	34.6671
																								0.43448	84.5916
																								0.35006	74.8956
																								0.36873	84.0245
																								0.09741	35.4542
																								0.14717	35.6023
																								0.44314	83.4826
																								0.18268	64.5839
																								0.45894	94.8799
																								0.30236	83.2584
																								0.33989	82.9869
																								0.14262	41.3272
																								0.30692	76.3328
																								0.16877	45.0845
																								0.4397	83.0299
																								0.33635	65.6024
																								0.36369	77.349
																								0.10465	33.5782
																								0.21961	31.1787
																								0.45173	92.7313
																								0.44811	65.586
																								0.20388	64.5832
																								0.2748	67.8889
[truncated: 412 more rows]

## Sheet: Figure_3e
	Percentage of high force population
			100 nm/s		400 nm/s		800 nm/s		3200 nm/s
Anchor geometry	DocG geometry	CohE geometry	Percentage	Standard deviation	Percentage	Standard deviation	Percentage	Standard deviation	Percentage	Standard deviation
Native	N-terminus	C-terminus	0.63205	0.02267	0.64231	0.01966	0.61152	0.02655	0.67508	0.01875
NN-A	C-terminus	C-terminus	0.70476	0.018	0.69754	0.02411	0.67588	0.03101	0.82344	0.02116
NN-B	N-terminus	N-terminus	1		1		1		1
NN-C	N-terminus	F13	0.35197	0.04232	0.56689	0.0574	0.73997	0.06269	0.89895	0.0189
NN-D	N-terminus	K87	0.70382	0.05358	0.80332	0.05298	0.80773	0.07	0.72346	0.08687

## Sheet: Figure_4c
Native anchor geometry
100 nm/s			400 nm/s			800 nm/s			3200 nm/s
Loading rate [nN/s]	Rupture force [pN]		Loading rate [nN/s]	Rupture force [pN]		Loading rate [nN/s]	Rupture force [pN]		Loading rate [nN/s]	Rupture force [pN]		Low force population
0.43504	82.5263		1.68732	80.8471		3.59049	84.2612		14.5891	85.1503		Average loading rate [nN/s]	Average rupture force [pN]	Standard deviation of loading rate [nN/s]	Standard deviation of rupture force [pN]
0.43504	82.5263		1.82364	85.1503		3.37465	80.8471		15.5466	88.8593		0.41402	79.8138	0.02813	3.63703
0.43504	82.5263		1.91246	87.9085		3.76446	86.9737		16.6579	92.8365		1.79812	84.3123	0.1247	3.96523
0.40914	79.2212		1.94332	88.8593		3.76446	86.9737		16.935	93.8765		3.7223	86.2581	0.27001	4.23067
0.38524	76.1206		1.85263	86.0544		3.94969	89.8264		16.2532	91.3102		16.0569	90.6292	1.14517	4.31403
0.36852	73.9191		1.85263	86.0544		3.42696	81.6799		17.3621	95.4713
0.37956	75.3754		1.71348	81.6799		3.37465	80.8471		17.6547	96.5583		High force population
0.42837	81.6799		1.76743	83.3866		3.88664	88.8593		16.2532	91.3102		Average loading rate [nN/s]	Average rupture force [pN]	Standard deviation of loading rate [nN/s]	Standard deviation of rupture force [pN]
0.43504	82.5263		1.97485	89.8264		3.82491	87.9085		17.0759	94.4035		0.70981	114.688	0.06715	7.63779
0.42183	80.8471		1.94332	88.8593		3.70526	86.0544		17.5076	96.0124		3.16214	123.662	0.26788	7.4328
0.43504	82.5263		1.79524	84.2612		3.82491	87.9085		17.2182	94.935		6.63625	127.94	0.50333	6.92642
0.42837	81.6799		1.88223	86.9737		3.32338	80.0276		14.5891	85.1503		29.0301	136.282	2.22213	7.45137
0.40914	79.2212		1.88223	86.9737		3.17563	77.6465		13.9214	82.5263
0.39695	77.6465		1.85263	86.0544		3.64728	85.1503		16.3867	91.8145
0.42837	81.6799		1.85263	86.0544		2.4841	66.0465		16.6579	92.8365
0.45591	85.1503		1.79524	84.2612		3.48036	82.5263		17.0759	94.4035
0.42183	80.8471		1.71348	81.6799		3.88664	88.8593		17.0759	94.4035
0.40914	79.2212		1.74018	82.5263		3.70526	86.0544		16.2532	91.3102
0.40914	79.2212		1.85263	86.0544		4.09667	91.8145		14.821	86.0544
0.44881	84.2612		1.79524	84.2612		3.48036	82.5263		17.0759	94.4035
0.44186	83.3866		1.91246	87.9085		3.76446	86.9737		16.5216	92.3233
0.43504	82.5263		1.63657	79.2212		3.88664	88.8593		16.6579	92.8365
0.42837	81.6799		1.74018	82.5263		3.82491	87.9085		16.0564	90.8102
0.41542	80.0276		1.63657	79.2212		3.88664	88.8593		14.5891	85.1503
0.44881	84.2612		1.79524	84.2612		3.82491	87.9085		16.0564	90.8102
0.38524	76.1206		1.97485	89.8264		3.76446	86.9737		13.0925	79.2212
0.42837	81.6799		1.88223	86.9737		3.64728	85.1503		15.7988	89.8264
0.38524	76.1206		1.85263	86.0544		3.82491	87.9085		16.3867	91.8145
0.44881	84.2612		1.94332	88.8593		3.94969	89.8264		16.935	93.8765
0.44881	84.2612		1.74018	82.5263		3.37465	80.8471		16.5216	92.3233
0.40914	79.2212		1.88223	86.9737		3.70526	86.0544		17.0759	94.4035
0.39695	77.6465		1.88223	86.9737		3.88664	88.8593		14.5891	85.1503
0.40299	78.4276		1.82364	85.1503		3.94969	89.8264		15.7988	89.8264
0.43504	82.5263		1.97485	89.8264		4.16447	92.8365		17.2182	94.935
0.43504	82.5263		1.68732	80.8471		3.70526	86.0544		17.3621	95.4713
0.39695	77.6465		1.63657	79.2212		3.53486	83.3866		15.2996	87.9085
0.41542	80.0276		1.91246	87.9085		4.13039	92.3233		15.2996	87.9085
0.33786	69.8074		1.68732	80.8471		3.76446	86.9737		17.2182	94.935
0.40914	79.2212		1.91246	87.9085		2.78151	71.1368		17.9538	97.6649
0.43504	82.5263		1.91246	87.9085		3.42696	81.6799		17.3621	95.4713
0.36852	73.9191		1.82364	85.1503		4.01409	90.8102		17.0759	94.4035
0.39695	77.6465		1.79524	84.2612		3.37465	80.8471		14.821	86.0544
0.39104	76.8775		1.82364	85.1503		3.70526	86.0544		15.7988	89.8264
0.40914	79.2212		1.97485	89.8264		3.82491	87.9085		16.6579	92.8365
0.37956	75.3754		1.71348	81.6799		3.82491	87.9085		17.8035	97.1091
0.39695	77.6465		1.88223	86.9737		4.01409	90.8102		15.5466	88.8593
0.44881	84.2612		1.71348	81.6799		3.88664	88.8593		16.6579	92.8365
0.37398	74.6416		1.61195	78.4276		3.88664	88.8593		15.5466	88.8593
0.42183	80.8471		1.94332	88.8593		3.37465	80.8471		16.3867	91.8145
0.44186	83.3866		1.79524	84.2612		3.70526	86.0544		16.5216	92.3233
0.43504	82.5263		1.82364	85.1503		3.70526	86.0544		14.5891	85.1503
0.39695	77.6465		1.97485	89.8264		4.09667	91.8145		15.2996	87.9085
0.39695	77.6465		1.76743	83.3866		3.82491	87.9085		16.7957	93.3543
0.40299	78.4276		1.85263	86.0544		3.70526	86.0544		15.5466	88.8593
0.40914	79.2212		1.91246	87.9085		2.99187	74.6416		17.3621	95.4713
0.42837	81.6799		1.85263	86.0544		3.88664	88.8593		16.7957	93.3543
0.43504	82.5263		1.63657	79.2212		3.70526	86.0544		16.6579	92.8365
0.39695	77.6465		1.91246	87.9085		3.88664	88.8593		15.0578	86.9737
0.40914	79.2212		1.82364	85.1503		3.94969	89.8264		17.5076	96.0124
0.43504	82.5263		1.85263	86.0544		3.94969	89.8264		15.0578	86.9737
0.42183	80.8471		1.61195	78.4276		3.76446	86.9737		16.0564	90.8102
0.44881	84.2612		1.61195	78.4276		3.70526	86.0544		14.5891	85.1503
0.41542	80.0276		1.91246	87.9085		3.82491	87.9085		16.3867	91.8145
0.44186	83.3866		1.76743	83.3866		3.88664	88.8593		16.5216	92.3233
0.44881	84.2612		1.91246	87.9085		3.82491	87.9085		15.2996	87.9085
0.39695	77.6465		1.88223	86.9737		3.94969	89.8264		17.6547	96.5583
0.42183	80.8471		1.88223	86.9737		3.76446	86.9737		16.935	93.8765
0.39104	76.8775		1.49593	74.6416		3.88664	88.8593		16.6579	92.8365
0.38524	76.1206		1.79524	84.2612		3.88664	88.8593		17.0759	94.4035
0.39695	77.6465		1.79524	84.2612		3.94969	89.8264		15.5466	88.8593
0.45591	85.1503		1.71348	81.6799		4.06331	91.3102		14.362	84.2612
0.38524	76.1206		1.76743	83.3866		4.06331	91.3102		16.2532	91.3102
0.44186	83.3866		1.68732	80.8471		3.53486	83.3866		16.935	93.8765
0.42183	80.8471		1.85263	86.0544		3.70526	86.0544		17.6547	96.5583
0.44186	83.3866		1.88223	86.9737		3.94969	89.8264		16.5216	92.3233
0.43504	82.5263		1.91246	87.9085		3.76446	86.9737		17.2182	94.935
0.44881	84.2612		1.76743	83.3866		3.88664	88.8593		15.7988	89.8264
0.36316	73.2076		1.79524	84.2612		3.70526	86.0544		16.935	93.8765
0.41542	80.0276		1.82364	85.1503		3.82491	87.9085		15.5466	88.8593
0.44186	83.3866		1.88223	86.9737		3.88664	88.8593		15.0578	86.9737
0.38524	76.1206		1.66169	80.0276		3.64728	85.1503		15.0578	86.9737
0.39104	76.8775		1.85263	86.0544		3.88664	88.8593		16.5216	92.3233
0.45591	85.1503		1.91246	87.9085		4.01409	90.8102		14.821	86.0544
0.40914	79.2212		1.94332	88.8593		3.88664	88.8593		17.3621	95.4713
0.44881	84.2612		1.79524	84.2612		3.88664	88.8593		16.0564	90.8102
0.40914	79.2212		1.88223	86.9737		3.82491	87.9085		15.7988	89.8264
0.44186	83.3866		1.82364	85.1503		3.82491	87.9085		16.3867	91.8145
0.40914	79.2212		1.91246	87.9085		3.76446	86.9737		15.5466	88.8593
0.42837	81.6799		1.85263	86.0544		3.53486	83.3866		15.5466	88.8593
0.46316	86.0544		1.66169	80.0276		3.64728	85.1503		15.0578	86.9737
0.41542	80.0276		1.79524	84.2612		3.64728	85.1503		15.7988	89.8264
0.41542	80.0276		1.91246	87.9085		3.12831	76.8775		15.2996	87.9085
0.42837	81.6799		1.71348	81.6799		3.82491	87.9085		16.3867	91.8145
0.40914	79.2212		1.79524	84.2612		3.82491	87.9085		17.0759	94.4035
0.36316	73.2076		1.79524	84.2612		3.70526	86.0544		14.1394	83.3866
0.44881	84.2612		1.66169	80.0276		3.48036	82.5263		15.0578	86.9737
0.39695	77.6465		1.88223	86.9737		3.53486	83.3866		16.0564	90.8102
0.44186	83.3866		2.04833	91.8145		3.82491	87.9085		16.3867	91.8145
0.41542	80.0276		1.74018	82.5263		3.70526	86.0544		15.2996	87.9085
0.39695	77.6465		1.85263	86.0544		3.82491	87.9085		15.0578	86.9737
0.37956	75.3754		1.56416	76.8775		3.88664	88.8593		17.6547	96.5583
0.43504	82.5263		1.94332	88.8593		2.90527	73.2076		17.3621	95.4713
0.43504	82.5263		1.85263	86.0544		3.64728	85.1503		16.3867	91.8145
0.43504	82.5263		1.76743	83.3866		4.16447	92.8365		16.6579	92.8365
0.44186	83.3866		1.85263	86.0544		3.22389	78.4276		15.5466	88.8593
0.44186	83.3866		1.94332	88.8593		3.42696	81.6799		15.2996	87.9085
0.43504	82.5263		1.79524	84.2612		3.88664	88.8593		17.2182	94.935
0.37956	75.3754		1.88223	86.9737		4.01409	90.8102		13.0925	79.2212
0.42837	81.6799		1.79524	84.2612		3.70526	86.0544		16.7957	93.3543
0.36852	73.9191		1.82364	85.1503		3.22389	78.4276		13.7079	81.6799
0.42837	81.6799		1.63657	79.2212		3.76446	86.9737		16.935	93.8765
0.44186	83.3866		1.76743	83.3866		3.53486	83.3866		15.5466	88.8593
0.45591	85.1503		1.71348	81.6799		3.76446	86.9737		16.935	93.8765
0.44186	83.3866		1.71348	81.6799		3.48036	82.5263		16.2532	91.3102
0.44186	83.3866		1.74018	82.5263		3.70526	86.0544		17.5076	96.0124
0.40299	78.4276		1.94332	88.8593		3.59049	84.2612		16.0564	90.8102
0.41542	80.0276		1.74018	82.5263		4.01409	90.8102		16.935	93.8765
0.44186	83.3866		1.85263	86.0544		3.59049	84.2612		15.0578	86.9737
0.43504	82.5263		1.82364	85.1503		3.82491	87.9085		16.935	93.8765
0.36316	73.2076		1.2952	67.8857		3.94969	89.8264		16.6579	92.8365
0.38524	76.1206		1.82364	85.1503		3.82491	87.9085		17.6547	96.5583
0.37956	75.3754		1.94332	88.8593		3.94969	89.8264		16.7957	93.3543
0.44881	84.2612		1.94332	88.8593		3.27314	79.2212		13.9214	82.5263
0.36852	73.9191		1.94332	88.8593		3.27314	79.2212		16.6579	92.8365
0.40299	78.4276		1.91246	87.9085		3.94969	89.8264		15.2996	87.9085
0.37398	74.6416		2.00705	90.8102		3.82491	87.9085		16.7957	93.3543
0.42837	81.6799		1.97485	89.8264		3.64728	85.1503		15.7988	89.8264
0.3284	68.5168		1.82364	85.1503		3.17563	77.6465		16.935	93.8765
0.44186	83.3866		1.39076	71.1368		3.94969	89.8264		15.5466	88.8593
0.44881	84.2612		1.88223	86.9737		3.76446	86.9737		15.7988	89.8264
0.41542	80.0276		1.82364	85.1503		3.82491	87.9085		15.5466	88.8593
0.3238	67.8857		1.88223	86.9737		3.88664	88.8593		14.362	84.2612
0.41542	80.0276		1.94332	88.8593		3.42696	81.6799		16.7957	93.3543
0.36852	73.9191		1.47407	73.9191		3.76446	86.9737		15.0578	86.9737
0.44881	84.2612		1.85263	86.0544		4.13039	92.3233		17.0759	94.4035
0.38524	76.1206		1.79524	84.2612		3.82491	87.9085		16.3867	91.8145
0.37398	74.6416		1.79524	84.2612		3.70526	86.0544		14.362	84.2612
0.37956	75.3754		1.68732	80.8471		3.17563	77.6465		13.2935	80.0276
0.38524	76.1206		1.54097	76.1206		3.94969	89.8264		15.2996	87.9085
0.44186	83.3866		1.66169	80.0276		3.53486	83.3866		16.3867	91.8145
0.40914	79.2212		1.63657	79.2212		3.76446	86.9737		15.5466	88.8593
0.42837	81.6799		1.51823	75.3754		3.82491	87.9085		15.5466	88.8593
0.42837	81.6799		1.68732	80.8471		3.59049	84.2612		16.0564	90.8102
0.42183	80.8471		1.88223	86.9737		3.53486	83.3866		15.2996	87.9085
0.40299	78.4276		1.56416	76.8775		3.82491	87.9085		17.0759	94.4035
0.36316	73.2076		1.88223	86.9737		4.01409	90.8102		16.2532	91.3102
0.39695	77.6465		1.76743	83.3866		3.82491	87.9085		15.2996	87.9085
0.44186	83.3866		1.79524	84.2612		3.48036	82.5263		15.5466	88.8593
0.39104	76.8775		1.79524	84.2612		3.88664	88.8593		14.5891	85.1503
0.43504	82.5263		1.54097	76.1206		3.70526	86.0544		17.0759	94.4035
0.44186	83.3866		1.85263	86.0544		3.94969	89.8264		16.2532	91.3102
0.45591	85.1503		1.94332	88.8593		3.32338	80.0276		17.2182	94.935
0.44186	83.3866		1.63657	79.2212		3.37465	80.8471		15.5466	88.8593
0.42183	80.8471		1.71348	81.6799		3.94969	89.8264		15.7988	89.8264
0.42837	81.6799		1.76743	83.3866		3.53486	83.3866		14.5891	85.1503
0.38524	76.1206		1.71348	81.6799		4.06331	91.3102		15.2996	87.9085
0.40914	79.2212		1.91246	87.9085		3.70526	86.0544		12.1458	75.3754
0.40914	79.2212		1.82364	85.1503		3.03646	75.3754		12.8956	78.4276
0.40299	78.4276		1.88223	86.9737		4.09667	91.8145		17.2182	94.935
0.42837	81.6799		1.74018	82.5263		3.76446	86.9737		16.935	93.8765
0.35275	71.8167		1.66169	80.0276		3.88664	88.8593		15.0578	86.9737
0.3579	72.5068		1.74018	82.5263		3.76446	86.9737		16.2532	91.3102
0.44881	84.2612		1.94332	88.8593		3.76446	86.9737		16.935	93.8765
0.39104	76.8775		1.79524	84.2612		3.76446	86.9737		16.6579	92.8365
0.44186	83.3866		1.82364	85.1503		3.70526	86.0544		15.7988	89.8264
0.41542	80.0276		1.85263	86.0544		3.76446	86.9737		17.0759	94.4035
0.42183	80.8471		1.82364	85.1503		3.88664	88.8593		16.2532	91.3102
0.44186	83.3866		1.79524	84.2612		3.76446	86.9737		15.0578	86.9737
0.44186	83.3866		1.85263	86.0544		4.09667	91.8145		15.5466	88.8593
0.40914	79.2212		1.66169	80.0276		3.70526	86.0544		16.935	93.8765
0.39104	76.8775		1.54097	76.1206		3.88664	88.8593		16.935	93.8765
0.40299	78.4276		1.91246	87.9085		3.59049	84.2612		16.6579	92.8365
0.43504	82.5263		1.82364	85.1503		3.03646	75.3754		16.5216	92.3233
0.44186	83.3866		1.76743	83.3866		3.48036	82.5263		16.2532	91.3102
0.36852	73.9191		1.66169	80.0276		2.99187	74.6416		17.0759	94.4035
0.43504	82.5263		1.66169	80.0276		3.94969	89.8264		16.7957	93.3543
0.36852	73.9191		1.88223	86.9737		3.94969	89.8264		15.5466	88.8593
0.43504	82.5263		1.61195	78.4276		3.70526	86.0544		15.7988	89.8264
0.42837	81.6799		1.82364	85.1503		3.70526	86.0544		15.7988	89.8264
0.43504	82.5263		1.88223	86.9737		3.53486	83.3866		17.2182	94.935
0.44186	83.3866		1.85263	86.0544		3.82491	87.9085		17.0759	94.4035
0.45591	85.1503		1.82364	85.1503		3.48036	82.5263		15.0578	86.9737
0.40914	79.2212		1.71348	81.6799		3.82491	87.9085		14.5891	85.1503
0.40914	79.2212		1.85263	86.0544		4.09667	91.8145		16.5216	92.3233
0.40914	79.2212		1.79524	84.2612		3.76446	86.9737		16.935	93.8765
0.41542	80.0276		1.79524	84.2612		3.59049	84.2612		16.935	93.8765
0.44186	83.3866		1.41098	71.8167		3.59049	84.2612		14.362	84.2612
0.40914	79.2212		1.85263	86.0544		3.32338	80.0276		17.9538	97.6649
0.39104	76.8775		1.82364	85.1503		3.76446	86.9737		16.0564	90.8102
0.39104	76.8775		1.79524	84.2612		3.12831	76.8775		17.2182	94.935
0.44881	84.2612		1.88223	86.9737		3.88664	88.8593		16.0564	90.8102
0.39695	77.6465		1.43161	72.5068		3.70526	86.0544		14.5891	85.1503
0.42183	80.8471		1.68732	80.8471		3.53486	83.3866		15.7988	89.8264
0.39104	76.8775		1.82364	85.1503		4.06331	91.3102		14.5891	85.1503
0.34273	70.4671		1.88223	86.9737		3.94969	89.8264		14.821	86.0544
0.37956	75.3754		1.91246	87.9085		3.94969	89.8264		14.821	86.0544
0.43504	82.5263		1.88223	86.9737		4.01409	90.8102		16.5216	92.3233
0.44881	84.2612		2.00705	90.8102		3.59049	84.2612		15.7988	89.8264
0.37398	74.6416		1.79524	84.2612		3.76446	86.9737		13.0925	79.2212
0.37956	75.3754		1.88223	86.9737		3.76446	86.9737		16.5216	92.3233
0.46316	86.0544		1.79524	84.2612		3.88664	88.8593		12.5132	76.8775
0.39104	76.8775		1.74018	82.5263		3.76446	86.9737		16.7957	93.3543
0.36852	73.9191		1.85263	86.0544		3.42696	81.6799		15.5466	88.8593
0.40299	78.4276		1.74018	82.5263		3.94969	89.8264		16.2532	91.3102
0.42183	80.8471		1.88223	86.9737		2.94814	73.9191		14.5891	85.1503
0.42183	80.8471		1.85263	86.0544		4.06331	91.3102		15.2996	87.9085
0.42837	81.6799		1.85263	86.0544		4.13039	92.3233		16.3867	91.8145
0.39104	76.8775		1.82364	85.1503		3.94969	89.8264		15.5466	88.8593
0.40914	79.2212		1.88223	86.9737		3.70526	86.0544		14.5891	85.1503
0.38524	76.1206		1.76743	83.3866		3.32338	80.0276		17.8035	97.1091
0.43504	82.5263		1.74018	82.5263		3.76446	86.9737		16.3867	91.8145
0.39695	77.6465		1.85263	86.0544		3.48036	82.5263		16.5216	92.3233
0.34273	70.4671		1.85263	86.0544		3.64728	85.1503		16.7957	93.3543
0.41542	80.0276		1.68732	80.8471		3.82491	87.9085		14.5891	85.1503
0.44186	83.3866		1.68732	80.8471		3.64728	85.1503		16.0564	90.8102
0.37956	75.3754		1.85263	86.0544		3.53486	83.3866		15.5466	88.8593
0.43504	82.5263		1.79524	84.2612		4.23376	93.8765		17.5076	96.0124
0.42183	80.8471		1.82364	85.1503		3.48036	82.5263		15.5466	88.8593
0.40914	79.2212		1.82364	85.1503		3.64728	85.1503		17.5076	96.0124
0.43504	82.5263		1.56416	76.8775		2.94814	73.9191		16.0564	90.8102
0.42183	80.8471		1.71348	81.6799		3.59049	84.2612		17.5076	96.0124
0.42837	81.6799		1.68732	80.8471		3.88664	88.8593		16.5216	92.3233
0.43504	82.5263		1.82364	85.1503		3.59049	84.2612		17.5076	96.0124
0.40914	79.2212		1.82364	85.1503		3.59049	84.2612		16.6579	92.8365
0.40914	79.2212		1.76743	83.3866		3.64728	85.1503		15.2996	87.9085
0.42183	80.8471		1.76743	83.3866		3.94969	89.8264		14.5891	85.1503
0.40299	78.4276		1.91246	87.9085		4.01409	90.8102		17.2182	94.935
0.40299	78.4276		1.94332	88.8593		3.88664	88.8593		16.3867	91.8145
0.42183	80.8471		1.43161	72.5068		4.01409	90.8102		16.2532	91.3102
0.44881	84.2612		1.61195	78.4276		3.82491	87.9085		15.7988	89.8264
0.41542	80.0276		1.94332	88.8593		3.70526	86.0544		15.2996	87.9085
0.34769	71.1368		1.85263	86.0544		3.76446	86.9737		16.2532	91.3102
0.43504	82.5263		1.76743	83.3866		4.19893	93.3543		14.362	84.2612
0.44186	83.3866		1.82364	85.1503		3.70526	86.0544		16.6579	92.8365
0.42183	80.8471		1.82364	85.1503		3.70526	86.0544		15.7988	89.8264
0.37398	74.6416		1.66169	80.0276		3.48036	82.5263		15.7988	89.8264
0.45591	85.1503		1.85263	86.0544		3.48036	82.5263		14.821	86.0544
0.41542	80.0276		1.85263	86.0544		3.88664	88.8593		15.7988	89.8264
0.40299	78.4276		1.91246	87.9085		4.06331	91.3102		16.7957	93.3543
0.42837	81.6799		1.85263	86.0544		3.82491	87.9085		16.3867	91.8145
0.37398	74.6416		1.91246	87.9085		3.88664	88.8593		16.2532	91.3102
0.45591	85.1503		1.88223	86.9737		2.59041	67.8857		16.7957	93.3543
0.42837	81.6799		1.61195	78.4276		3.82491	87.9085		16.3867	91.8145
0.42837	81.6799		1.88223	86.9737		3.88664	88.8593		16.6579	92.8365
0.44186	83.3866		1.51823	75.3754		3.48036	82.5263		14.821	86.0544
0.43504	82.5263		1.88223	86.9737		3.48036	82.5263		16.2532	91.3102
0.42837	81.6799		1.91246	87.9085		3.82491	87.9085		14.5891	85.1503
0.45591	85.1503		1.94332	88.8593		3.59049	84.2612		17.8035	97.1091
0.43504	82.5263		1.82364	85.1503		3.42696	81.6799		15.0578	86.9737
0.34273	70.4671		1.85263	86.0544		4.09667	91.8145		16.0564	90.8102
0.44186	83.3866		1.82364	85.1503		3.82491	87.9085		17.5076	96.0124
0.42837	81.6799		1.91246	87.9085		3.53486	83.3866		14.5891	85.1503
0.42837	81.6799		1.85263	86.0544		3.94969	89.8264		17.2182	94.935
0.40299	78.4276		1.79524	84.2612		3.76446	86.9737		16.7957	93.3543
0.40914	79.2212		1.71348	81.6799		3.59049	84.2612		16.3867	91.8145
0.42837	81.6799		1.76743	83.3866		3.94969	89.8264		10.2172	67.2637
0.38524	76.1206		1.61195	78.4276		3.88664	88.8593		15.5466	88.8593
0.31929	67.2637		1.63657	79.2212		3.76446	86.9737		17.0759	94.4035
0.42183	80.8471		1.85263	86.0544		3.70526	86.0544		16.5216	92.3233
0.34769	71.1368		1.88223	86.9737		3.22389	78.4276		17.0759	94.4035
0.42837	81.6799		1.71348	81.6799		3.94969	89.8264		16.0564	90.8102
0.43504	82.5263		1.71348	81.6799		3.53486	83.3866		16.5216	92.3233
0.40914	79.2212		1.82364	85.1503		3.88664	88.8593		16.0564	90.8102
0.45591	85.1503		1.82364	85.1503		3.88664	88.8593		17.6547	96.5583
0.40299	78.4276		1.79524	84.2612		3.88664	88.8593		14.362	84.2612
0.37956	75.3754		1.91246	87.9085		3.48036	82.5263		17.6547	96.5583
0.41542	80.0276		1.74018	82.5263		3.76446	86.9737		17.2182	94.935
0.43504	82.5263		1.3136	68.5168		3.82491	87.9085		16.0564	90.8102
0.37956	75.3754		1.88223	86.9737		3.88664	88.8593		16.0564	90.8102
0.43504	82.5263		1.82364	85.1503		3.70526	86.0544		15.0578	86.9737
0.44186	83.3866		1.66169	80.0276		3.42696	81.6799		15.5466	88.8593
0.3579	72.5068		1.88223	86.9737		3.94969	89.8264		15.0578	86.9737
0.43504	82.5263		1.56416	76.8775		3.64728	85.1503		16.6579	92.8365
0.37956	75.3754		1.94332	88.8593		3.37465	80.8471		16.3867	91.8145
0.43504	82.5263		1.51823	75.3754		3.76446	86.9737		16.935	93.8765
0.40914	79.2212		1.91246	87.9085		3.88664	88.8593		14.1394	83.3866
0.44186	83.3866		1.91246	87.9085		3.88664	88.8593		16.2532	91.3102
0.39695	77.6465		1.63657	79.2212		3.94969	89.8264		15.2996	87.9085
0.44186	83.3866		1.24205	66.0465		3.64728	85.1503		17.2182	94.935
0.42837	81.6799		1.91246	87.9085		3.59049	84.2612		16.2532	91.3102
0.42183	80.8471		1.82364	85.1503		3.88664	88.8593		15.0578	86.9737
0.44881	84.2612		1.61195	78.4276		4.06331	91.3102		16.935	93.8765
0.42183	80.8471		1.88223	86.9737		4.19893	93.3543		15.7988	89.8264
0.41542	80.0276		1.76743	83.3866		3.70526	86.0544		14.362	84.2612
0.36316	73.2076		1.71348	81.6799		3.94969	89.8264		17.3621	95.4713
0.42183	80.8471		1.76743	83.3866		3.94969	89.8264		15.7988	89.8264
0.37956	75.3754		1.88223	86.9737		3.53486	83.3866		16.5216	92.3233
0.39104	76.8775		1.88223	86.9737		3.70526	86.0544		16.5216	92.3233
0.40914	79.2212		1.88223	86.9737		3.94969	89.8264		17.0759	94.4035
0.40914	79.2212		1.71348	81.6799		3.82491	87.9085		16.7957	93.3543
0.41542	80.0276		1.63657	79.2212		3.76446	86.9737		16.6579	92.8365
0.39104	76.8775		1.79524	84.2612		3.22389	78.4276		16.6579	92.8365
0.41542	80.0276		1.97485	89.8264		3.37465	80.8471		12.8956	78.4276
0.37956	75.3754		1.79524	84.2612		3.70526	86.0544		14.1394	83.3866
0.44186	83.3866		1.58781	77.6465		3.94969	89.8264		14.821	86.0544
0.39104	76.8775		1.85263	86.0544		3.88664	88.8593		16.935	93.8765
0.43504	82.5263		1.85263	86.0544		3.70526	86.0544		17.9538	97.6649
0.40299	78.4276		1.82364	85.1503		4.06331	91.3102		16.6579	92.8365
0.39695	77.6465		1.74018	82.5263		3.82491	87.9085		16.2532	91.3102
0.40299	78.4276		1.85263	86.0544		3.82491	87.9085		16.935	93.8765
0.42183	80.8471		1.97485	89.8264		4.01409	90.8102		17.0759	94.4035
0.42837	81.6799		1.79524	84.2612		4.01409	90.8102		15.0578	86.9737
0.44186	83.3866		1.82364	85.1503		3.42696	81.6799		15.7988	89.8264
0.42837	81.6799		1.82364	85.1503		4.01409	90.8102		17.0759	94.4035
0.40914	79.2212		1.85263	86.0544		3.94969	89.8264		15.5466	88.8593
0.40299	78.4276		1.88223	86.9737		3.88664	88.8593		15.7988	89.8264
0.40914	79.2212		1.74018	82.5263		4.09667	91.8145		12.5132	76.8775
0.42183	80.8471		1.63657	79.2212		3.48036	82.5263		15.0578	86.9737
0.40914	79.2212		1.66169	80.0276		3.88664	88.8593		16.0564	90.8102
0.42837	81.6799		1.66169	80.0276		3.94969	89.8264		16.3867	91.8145
0.39104	76.8775		1.76743	83.3866		4.06331	91.3102		16.2532	91.3102
0.40914	79.2212		1.94332	88.8593		3.94969	89.8264		16.5216	92.3233
0.33308	69.1573		1.91246	87.9085		3.70526	86.0544		14.5891	85.1503
0.34769	71.1368		1.82364	85.1503		4.06331	91.3102		17.0759	94.4035
0.43504	82.5263		1.82364	85.1503		3.53486	83.3866		16.2532	91.3102
0.43504	82.5263		1.68732	80.8471		3.64728	85.1503		17.3621	95.4713
0.44186	83.3866		1.91246	87.9085		3.82491	87.9085		15.0578	86.9737
0.43504	82.5263		1.76743	83.3866		3.82491	87.9085		15.5466	88.8593
0.37398	74.6416		1.79524	84.2612		3.76446	86.9737		14.362	84.2612
0.42837	81.6799		1.79524	84.2612		3.32338	80.0276		17.6547	96.5583
0.37398	74.6416		1.88223	86.9737		3.42696	81.6799		16.0564	90.8102
0.44881	84.2612		1.91246	87.9085		3.76446	86.9737		16.0564	90.8102
0.39104	76.8775		1.91246	87.9085		3.53486	83.3866		17.5076	96.0124
0.44881	84.2612		1.76743	83.3866		3.88664	88.8593		16.2532	91.3102
0.40299	78.4276		1.76743	83.3866		3.82491	87.9085		17.5076	96.0124
0.42183	80.8471		1.88223	86.9737		3.76446	86.9737		17.5076	96.0124
0.41542	80.0276		1.74018	82.5263		3.76446	86.9737		16.935	93.8765
0.43504	82.5263		1.91246	87.9085		4.13039	92.3233		15.2996	87.9085
0.41542	80.0276		1.85263	86.0544		3.70526	86.0544		17.2182	94.935
0.41542	80.0276		1.97485	89.8264		3.94969	89.8264		17.0759	94.4035
0.40914	79.2212		1.71348	81.6799		3.48036	82.5263		17.5076	96.0124
0.43504	82.5263		1.97485	89.8264		3.76446	86.9737		16.3867	91.8145
0.39104	76.8775		1.85263	86.0544		3.32338	80.0276		15.7988	89.8264
0.38524	76.1206		1.76743	83.3866		3.82491	87.9085		16.7957	93.3543
0.44881	84.2612		1.76743	83.3866		3.82491	87.9085		17.2182	94.935
0.44186	83.3866		1.71348	81.6799		3.42696	81.6799		15.2996	87.9085
0.43504	82.5263		1.82364	85.1503		2.70288	69.8074		17.2182	94.935
0.45591	85.1503		1.79524	84.2612		3.53486	83.3866		16.7957	93.3543
0.42837	81.6799		1.85263	86.0544		4.09667	91.8145		17.8035	97.1091
0.44186	83.3866		1.82364	85.1503		3.32338	80.0276		14.362	84.2612
0.44881	84.2612		1.88223	86.9737		3.48036	82.5263		17.9538	97.6649
0.41542	80.0276		1.68732	80.8471		3.32338	80.0276		17.3621	95.4713
0.38524	76.1206		1.91246	87.9085		3.64728	85.1503		17.0759	94.4035
0.40914	79.2212		1.76743	83.3866		3.76446	86.9737		16.2532	91.3102
0.34769	71.1368		1.74018	82.5263		3.76446	86.9737		13.9214	82.5263
0.40914	79.2212		1.76743	83.3866		3.88664	88.8593		17.2182	94.935
0.43504	82.5263		1.54097	76.1206		3.37465	80.8471		16.3867	91.8145
0.42837	81.6799		1.76743	83.3866		3.70526	86.0544		16.3867	91.8145
0.39104	76.8775		1.94332	88.8593		3.88664	88.8593		16.7957	93.3543
0.37956	75.3754		1.66169	80.0276		3.94969	89.8264		16.2532	91.3102
0.45591	85.1503		1.82364	85.1503		6.96931	132.504		15.7988	89.8264
0.37956	75.3754		1.85263	86.0544		6.96931	132.504		15.0578	86.9737
0.42837	81.6799		1.82364	85.1503		6.7729	129.846		17.0759	94.4035
0.44186	83.3866		1.82364	85.1503		6.22455	122.352		16.3867	91.8145
0.40299	78.4276		1.74018	82.5263		6.34135	123.958		13.0925	79.2212
0.74305	118.476		1.94332	88.8593		6.52186	126.429		16.7957	93.3543
0.75681	120.003		1.94332	88.8593		5.06093	106.002		17.0759	94.4035
0.81523	126.429		1.88223	86.9737		7.52966	140.024		15.0578	86.9737
0.64379	107.284		1.88223	86.9737		6.4008	124.773		15.5466	88.8593
0.70365	114.073		1.88223	86.9737		7.17303	135.249		16.7957	93.3543
0.7709	121.561		1.82364	85.1503		5.94439	118.476		17.0759	94.4035
0.69735	113.364		1.97485	89.8264		7.03639	133.41		17.5076	96.0124
0.70365	114.073		2.03165	91.3102		4.9306	104.123		16.7957	93.3543
0.65522	108.59		1.85263	86.0544		6.46097	125.597		16.2532	91.3102
0.72301	116.242		1.82364	85.1503		6.46097	125.597		14.362	84.2612
0.62712	105.37		1.79524	84.2612		6.46097	125.597		15.5466	88.8593
0.72301	116.242		1.88223	86.9737		7.03639	133.41		15.5466	88.8593
0.65522	108.59		1.79524	84.2612		5.73184	115.512		14.362	84.2612
0.72301	116.242		1.74018	82.5263		7.03639	133.41		15.5466	88.8593
0.63262	106.002		1.71348	81.6799		6.7729	129.846		16.3867	91.8145
0.66691	109.921		1.66169	80.0276		6.46097	125.597		12.1458	75.3754
0.74989	119.236		1.74018	82.5263		7.17303	135.249		30.4147	141.01
0.67286	110.597		1.88223	86.9737		6.7729	129.846		24.6687	121.561
0.64379	107.284		1.68732	80.8471		7.17303	135.249		30.7144	142.007
0.67286	110.597		1.85263	86.0544		5.94439	118.476		31.4036	144.04
0.76381	120.778		1.88223	86.9737		6.52186	126.429		28.6921	135.249
0.8001	124.773		1.97485	89.8264		6.2826	123.151		29.8263	139.048
0.76381	120.778		1.79524	84.2612		6.64587	128.12		28.4172	134.324
0.66103	109.253		1.85263	86.0544		7.45657	139.048		31.2487	143.528
0.72301	116.242		1.94332	88.8593		6.58349	127.27		29.8263	139.048
0.74989	119.236		1.91246	87.9085		6.96931	132.504		28.1456	133.41
0.62169	104.744		1.27715	67.2637		6.96931	132.504		29.8263	139.048
0.67888	111.279		1.88223	86.9737		5.99911	119.236		22.116	112.662
0.67888	111.279		1.97485	89.8264		6.709	128.978		30.4147	141.01
0.65522	108.59		1.76743	83.3866		6.52186	126.429		27.3503	130.723
0.76381	120.778		1.66169	80.0276		6.2826	123.151		30.7144	142.007
0.61632	104.123		1.88223	86.9737		7.10429	134.324		29.5375	138.083
0.67888	111.279		1.43161	72.5068		6.05447	120.003		29.2522	137.128
0.69735	113.364		3.17067	123.958		7.03639	133.41		28.9704	136.183
0.67888	111.279		3.11227	122.352		7.38437	138.083		25.8439	125.597
0.75681	120.003		2.99955	119.236		6.64587	128.12		27.3503	130.723
0.73629	117.724		3.32293	128.12		6.46097	125.597		32.3539	147.175
0.66103	109.253		3.2004	124.773		6.7729	129.846		30.1186	140.024
0.62169	104.744		2.84012	114.789		7.10429	134.324		28.9704	136.183
0.75681	120.003		3.2004	124.773		6.05447	120.003		30.4147	141.01
0.69735	113.364		3.41879	130.723		6.46097	125.597		26.5835	128.12
0.78532	123.151		3.32293	128.12		6.16718	121.561		26.0874	126.429
0.63817	106.64		3.23048	125.597		7.10429	134.324		28.6921	135.249
0.76381	120.778		2.86592	115.512		6.34135	123.958		27.8772	132.504
0.64379	107.284		3.45152	131.609		6.64587	128.12		29.8263	139.048
0.73629	117.724		2.69145	110.597		4.76352	101.699		27.6122	131.609
0.59036	101.107		2.73986	111.967		6.64587	128.12		30.1186	140.024
0.60577	102.9		2.89203	116.242		6.64587	128.12		28.1456	133.41
0.73629	117.724		3.3545	128.978		6.4008	124.773		29.8263	139.048
0.72301	116.242		2.57516	107.284		6.11049	120.778		28.4172	134.324
0.70365	114.073		2.69145	110.597		6.96931	132.504		30.4147	141.01
0.77807	122.352		3.11227	122.352		6.7729	129.846		31.4036	144.04
0.75681	120.003		3.32293	128.12		6.709	128.978		32.6787	148.244
0.76381	120.778		3.3545	128.978		6.4008	124.773		29.5375	138.083
0.71003	114.789		3.05525	120.778		5.47973	111.967		30.4147	141.01
0.64379	107.284		2.91844	116.979		7.10429	134.324		29.5375	138.083
0.72961	116.979		3.29175	127.27		6.4008	124.773		30.4147	141.01
0.74305	118.476		2.99955	119.236		7.03639	133.41		26.5835	128.12
0.72301	116.242		2.36145	101.107		6.90304	131.609		28.4172	134.324
0.72961	116.979		3.3545	128.978		7.10429	134.324		30.4147	141.01
0.71648	115.512		3.08359	121.561		6.96931	132.504		29.8263	139.048
0.8001	124.773		3.23048	125.597		7.38437	138.083		31.4036	144.04
0.77807	122.352		3.29175	127.27		6.96931	132.504		27.0916	129.846
0.55636	97.1091		3.05525	120.778		5.83687	116.979		30.1186	140.024
0.77807	122.352		3.38645	129.846		5.99911	119.236		31.8743	145.595
0.72301	116.242		2.73986	111.967		7.10429	134.324		30.1186	140.024
0.74305	118.476		3.41879	130.723		6.05447	120.003		27.3503	130.723
0.71648	115.512		3.45152	131.609		5.78405	116.242		29.2522	137.128
0.79267	123.958		3.51819	133.41		6.96931	132.504		31.2487	143.528
0.71648	115.512		3.41879	130.723		6.83757	130.723		27.6122	131.609
0.68497	111.967		3.3545	128.978		7.31305	137.128		29.2522	137.128
0.76381	120.778		3.51819	133.41		6.83757	130.723		26.0874	126.429
0.75681	120.003		3.05525	120.778		6.64587	128.12		31.7164	145.074
0.67286	110.597		3.05525	120.778		6.96931	132.504		30.4147	141.01
0.71003	114.789		3.29175	127.27		6.52186	126.429		31.0947	143.018
0.74305	118.476		2.84012	114.789		6.90304	131.609		29.5375	138.083
0.66691	109.921		2.64413	109.253		6.64587	128.12		28.4172	134.324
0.62712	105.37		2.64413	109.253		6.22455	122.352		30.9416	142.511
0.76381	120.778		2.94516	117.724		6.46097	125.597		30.1186	140.024
0.71648	115.512		3.17067	123.958		6.58349	127.27		30.1186	140.024
0.72301	116.242		3.32293	128.12		5.78405	116.242		32.193	146.645
0.47056	86.9737		3.29175	127.27		6.34135	123.958		23.1362	116.242
0.67888	111.279		3.48465	132.504		7.17303	135.249		29.2522	137.128
0.56106	97.6649		3.26093	126.429		7.10429	134.324		29.2522	137.128
0.71648	115.512		3.41879	130.723		6.11049	120.778		28.6921	135.249
0.69112	112.662		3.17067	123.958		5.99911	119.236		29.8263	139.048
0.72301	116.242		3.38645	129.846		7.03639	133.41		28.6921	135.249
0.77807	122.352		3.65653	137.128		7.03639	133.41		29.8263	139.048
0.69112	112.662		3.17067	123.958		6.52186	126.429		23.7776	118.476
0.78532	123.151		3.2004	124.773		6.709	128.978		27.0916	129.846
0.7709	121.561		2.89203	116.242		6.2826	123.151		27.8772	132.504
0.68497	111.967		3.11227	122.352		6.709	128.978		28.4172	134.324
0.76381	120.778		3.41879	130.723		6.52186	126.429		29.2522	137.128
0.79267	123.958		3.38645	129.846		7.17303	135.249		27.0916	129.846
0.69735	113.364		3.45152	131.609		7.10429	134.324		26.5835	128.12
0.71003	114.789		2.64413	109.253		6.83757	130.723		27.6122	131.609
0.74305	118.476		3.08359	121.561		6.90304	131.609		29.8263	139.048
0.63817	106.64		2.66765	109.921		6.709	128.978		28.4172	134.324
0.72301	116.242		3.48465	132.504		6.64587	128.12		28.9704	136.183
0.72301	116.242		3.26093	126.429		6.52186	126.429		28.4172	134.324
0.7709	121.561		3.23048	125.597		6.83757	130.723		31.4036	144.04
0.68497	111.967		2.9722	118.476		6.52186	126.429		26.334	127.27
0.62712	105.37		3.62131	136.183		6.4008	124.773		30.7144	142.007
0.68497	111.967		2.81462	114.073		6.7729	129.846		23.7776	118.476
0.69112	112.662		2.28244	98.7915		7.17303	135.249		28.4172	134.324
0.77807	122.352		3.2004	124.773		7.17303	135.249		32.193	146.645
0.72301	116.242		3.65653	137.128		6.52186	126.429		27.3503	130.723
0.79267	123.958		3.11227	122.352		7.17303	135.249		25.8439	125.597
0.67888	111.279		3.23048	125.597		6.7729	129.846		27.6122	131.609
0.67286	110.597		3.45152	131.609		7.31305	137.128		28.1456	133.41
0.73629	117.724		3.41879	130.723		6.90304	131.609		29.5375	138.083
0.66691	109.921		3.45152	131.609		6.2826	123.151		29.2522	137.128
0.83073	128.12		3.32293	128.12		7.03639	133.41		28.1456	133.41
0.74989	119.236		3.51819	133.41		6.58349	127.27		27.6122	131.609
0.77807	122.352		3.11227	122.352		6.2826	123.151		25.8439	125.597
0.74989	119.236		3.38645	129.846		5.99911	119.236		31.7164	145.074
0.51208	91.8145		3.38645	129.846		6.83757	130.723		25.1304	123.151
0.62712	105.37		3.38645	129.846		6.7729	129.846		21.5316	110.597
0.69112	112.662		2.32151	99.9388		7.03639	133.41		30.7144	142.007
0.55636	97.1091		3.38645	129.846		6.11049	120.778		29.2522	137.128
0.74305	118.476		3.26093	126.429		7.03639	133.41		30.4147	141.01
0.72301	116.242		3.55214	134.324		6.58349	127.27		29.2522	137.128
0.76381	120.778		3.05525	120.778		5.83687	116.979		31.8743	145.595
0.74305	118.476		3.05525	120.778		7.24261	136.183		31.4036	144.04
0.62712	105.37		3.3545	128.978		7.24261	136.183		31.8743	145.595
0.62712	105.37		3.51819	133.41		6.83757	130.723		30.1186	140.024
0.69735	113.364		3.26093	126.429		6.52186	126.429		25.8439	125.597
0.7709	121.561		2.76449	112.662		6.58349	127.27		29.8263	139.048
0.72961	116.979		3.17067	123.958		6.22455	122.352		29.5375	138.083
0.69735	113.364		2.91844	116.979		5.89032	117.724		31.4036	144.04
0.7709	121.561		3.48465	132.504		7.31305	137.128		29.8263	139.048
0.78532	123.151		2.86592	115.512		6.34135	123.958		29.5375	138.083
0.77807	122.352		2.84012	114.789		6.2826	123.151		29.2522	137.128
0.75681	120.003		3.3545	128.978		6.709	128.978		30.1186	140.024
0.76381	120.778		3.3545	128.978		6.96931	132.504		29.2522	137.128
0.79267	123.958		3.29175	127.27		5.89032	117.724		31.7164	145.074
0.76381	120.778		3.17067	123.958		6.58349	127.27		31.0947	143.018
0.58038	99.9388		3.17067	123.958		6.96931	132.504		26.0874	126.429
0.78532	123.151		3.32293	128.12		5.94439	118.476		25.8439	125.597
0.69735	113.364		3.17067	123.958		6.34135	123.958		30.4147	141.01
0.77807	122.352		3.17067	123.958		6.96931	132.504		22.116	112.662
0.7709	121.561		3.2004	124.773		5.57882	113.364		30.4147	141.01
0.56106	97.6649		2.94516	117.724		6.709	128.978		26.836	128.978
0.68497	111.967		3.29175	127.27		6.64587	128.12		25.1304	123.151
0.69112	112.662		3.11227	122.352		7.24261	136.183		27.6122	131.609
0.72301	116.242		3.41879	130.723		7.03639	133.41		29.5375	138.083
0.68497	111.967		3.11227	122.352		7.03639	133.41		29.8263	139.048
0.69112	112.662		3.58651	135.249		6.58349	127.27		28.6921	135.249
0.67286	110.597		3.45152	131.609		5.94439	118.476		29.8263	139.048
0.77807	122.352		3.41879	130.723		7.24261	136.183		27.3503	130.723
0.67888	111.279		3.2004	124.773		7.03639	133.41		30.1186	140.024
0.72301	116.242		3.3545	128.978		7.17303	135.249		28.6921	135.249
0.66691	109.921		3.29175	127.27		7.10429	134.324		25.8439	125.597
0.74989	119.236		3.41879	130.723		6.34135	123.958		27.3503	130.723
0.69735	113.364		3.1413	123.151		6.7729	129.846		29.2522	137.128
0.74989	119.236		3.2004	124.773		7.31305	137.128		29.2522	137.128
0.59036	101.107		3.05525	120.778		6.64587	128.12		30.7144	142.007
0.73629	117.724		3.32293	128.12		6.16718	121.561		31.4036	144.04
0.67286	110.597		3.38645	129.846		5.62924	114.073		29.2522	137.128
0.81523	126.429		3.51819	133.41		6.22455	122.352		24.2179	120.003
0.41542	80.0276		3.26093	126.429		7.10429	134.324		30.9416	142.511
0.72961	116.979		3.38645	129.846		6.96931	132.504		30.7144	142.007
0.74305	118.476		2.81462	114.073		5.68024	114.789		27.3503	130.723
0.72961	116.979		3.02724	120.003		5.99911	119.236		28.1456	133.41
0.59544	101.699		3.29175	127.27		6.4008	124.773		31.0947	143.018
0.63262	106.002		3.02724	120.003		5.78405	116.242		25.6032	124.773
0.67286	110.597		3.3545	128.978		7.24261	136.183		31.2487	143.528
0.7709	121.561		3.38645	129.846		7.17303	135.249		29.5375	138.083
0.65522	108.59		3.17067	123.958		7.17303	135.249		30.7144	142.007
0.64947	107.934		2.38176	101.699		7.24261	136.183		30.9416	142.511
0.67888	111.279		2.73986	111.967		6.709	128.978		29.5375	138.083
0.7709	121.561		2.78941	113.364		7.10429	134.324		28.1456	133.41
0.67888	111.279		3.3545	128.978		6.16718	121.561		32.3539	147.175
0.66103	109.253		3.2004	124.773		7.03639	133.41		29.2522	137.128
0.72961	116.979		3.05525	120.778		5.83687	116.979		23.9964	119.236
0.74989	119.236		3.17067	123.958		6.7729	129.846		32.8426	148.783
0.78532	123.151		3.45152	131.609		5.62924	114.073		27.6122	131.609
0.76381	120.778		3.48465	132.504		6.83757	130.723		29.8263	139.048
0.60577	102.9		2.81462	114.073		5.78405	116.242		28.4172	134.324
0.64947	107.934		3.32293	128.12		6.709	128.978		29.5375	138.083
0.79267	123.958		2.57516	107.284		6.7729	129.846		27.0916	129.846
0.70365	114.073		2.71552	111.279		6.90304	131.609		29.5375	138.083
0.76381	120.778		3.2004	124.773		6.83757	130.723		28.6921	135.249
0.60057	102.297		3.41879	130.723		6.90304	131.609		28.9704	136.183
0.71003	114.789		3.29175	127.27		6.16718	121.561		29.8263	139.048
0.61102	103.509		2.17027	95.4713		6.7729	129.846		25.1304	123.151
0.57061	98.7915		3.45152	131.609		7.17303	135.249		31.4036	144.04
0.67888	111.279		2.55269	106.64		7.24261	136.183		28.1456	133.41
0.78532	123.151		3.1413	123.151		6.52186	126.429		30.1186	140.024
0.8001	124.773		3.41879	130.723		6.46097	125.597		31.7164	145.074
0.7709	121.561		3.2004	124.773		6.90304	131.609		29.5375	138.083
0.73629	117.724		3.26093	126.429		6.709	128.978		30.4147	141.01
0.69735	113.364		3.55214	134.324		6.709	128.978		27.3503	130.723
0.77807	122.352		2.81462	114.073		6.7729	129.846		31.2487	143.528
0.64379	107.284		2.99955	119.236		6.64587	128.12		29.2522	137.128
0.74305	118.476		2.94516	117.724		7.03639	133.41		28.9704	136.183
0.66103	109.253		3.05525	120.778		6.96931	132.504		27.3503	130.723
0.72961	116.979		3.32293	128.12		7.03639	133.41		29.2522	137.128
0.63817	106.64		3.29175	127.27		6.34135	123.958		29.8263	139.048
0.69112	112.662		2.78941	113.364		7.38437	138.083		30.4147	141.01
0.71648	115.512		3.45152	131.609		6.83757	130.723		26.5835	128.12
0.77807	122.352		2.86592	115.512		7.17303	135.249		28.1456	133.41
0.66103	109.253		3.11227	122.352		6.52186	126.429		29.2522	137.128
0.69112	112.662		3.29175	127.27		6.52186	126.429		28.6921	135.249
0.60577	102.9		3.3545	128.978		6.709	128.978		22.116	112.662
0.60057	102.297		3.38645	129.846		7.31305	137.128		30.4147	141.01
0.69735	113.364		3.1413	123.151		4.37691	96.0124		28.9704	136.183
0.60577	102.9		3.38645	129.846		6.90304	131.609		31.8743	145.595
0.75681	120.003		3.17067	123.958		6.4008	124.773		30.7144	142.007
0.77807	122.352		3.2004	124.773		6.52186	126.429		23.9964	119.236
0.72961	116.979		3.17067	123.958		6.7729	129.846		30.9416	142.511
0.69112	112.662		3.17067	123.958		6.2826	123.151		26.5835	128.12
0.63817	106.64		3.08359	121.561		6.05447	120.003		31.8743	145.595
0.72301	116.242		3.23048	125.597		6.16718	121.561		25.8439	125.597
0.71003	114.789		3.45152	131.609		6.4008	124.773		26.334	127.27
0.74989	119.236		3.17067	123.958		6.16718	121.561		32.5158	147.708
0.73629	117.724		3.17067	123.958		6.709	128.978		29.2522	137.128
0.8001	124.773		3.32293	128.12		5.83687	116.979		24.8982	122.352
0.59036	101.107		3.38645	129.846		5.3829	110.597		30.9416	142.511
0.70365	114.073		3.38645	129.846		6.96931	132.504		28.9704	136.183
0.72301	116.242		3.11227	122.352		6.7729	129.846		32.193	146.645
0.80762	125.597		2.99955	119.236		6.52186	126.429		31.2487	143.528
0.73629	117.724		3.32293	128.12		6.96931	132.504		28.9704	136.183
0.65522	108.59		2.9722	118.476		6.64587	128.12		29.5375	138.083
0.8001	124.773		2.94516	117.724		6.7729	129.846		28.9704	136.183
0.74305	118.476		3.11227	122.352		6.64587	128.12		31.2487	143.528
0.70365	114.073		3.29175	127.27		6.4008	124.773		29.5375	138.083
0.63817	106.64		3.1413	123.151		6.22455	122.352		28.4172	134.324
0.58534	100.52		2.99955	119.236		6.90304	131.609		31.0947	143.018
0.73629	117.724		3.48465	132.504		6.2826	123.151		31.4036	144.04
0.74989	119.236		3.29175	127.27		6.7729	129.846		30.1186	140.024
0.75681	120.003		3.17067	123.958		6.58349	127.27		32.193	146.645
0.64947	107.934		2.86592	115.512		7.52966	140.024		32.0332	146.119
0.74989	119.236		3.05525	120.778		6.16718	121.561		29.2522	137.128
0.7709	121.561		2.9722	118.476		6.64587	128.12		26.836	128.978
0.72961	116.979		3.11227	122.352		7.03639	133.41		28.9704	136.183
0.72301	116.242		3.29175	127.27		6.83757	130.723		26.334	127.27
0.76381	120.778		3.02724	120.003		7.10429	134.324		30.4147	141.01
0.77807	122.352		3.55214	134.324		6.96931	132.504		27.6122	131.609
0.77807	122.352		3.23048	125.597		6.52186	126.429		32.8426	148.783
0.58038	99.9388		3.3545	128.978		6.709	128.978		30.4147	141.01
0.73629	117.724		2.71552	111.279		6.52186	126.429		28.9704	136.183
0.50176	90.8102		3.29175	127.27		7.10429	134.324		22.721	114.789
0.71003	114.789		3.55214	134.324		6.90304	131.609		28.9704	136.183
0.7709	121.561		3.08359	121.561		7.03639	133.41		31.5595	144.555
0.69735	113.364		3.17067	123.958		5.62924	114.073		31.0947	143.018
0.73629	117.724		3.29175	127.27		6.16718	121.561		24.8982	122.352
0.7709	121.561		3.3545	128.978		6.52186	126.429		31.0947	143.018
0.81523	126.429		3.17067	123.958		5.89032	117.724		30.4147	141.01
0.69735	113.364		3.23048	125.597		6.7729	129.846		28.9704	136.183
0.60057	102.297		3.2004	124.773		7.10429	134.324		32.193	146.645
0.69735	113.364		2.44406	103.509		5.62924	114.073		30.1186	140.024
0.70365	114.073		2.99955	119.236		6.83757	130.723		26.5835	128.12
0.77807	122.352		3.45152	131.609		5.57882	113.364		30.7144	142.007
0.8001	124.773		3.41879	130.723		6.58349	127.27		31.5595	144.555
0.69735	113.364		3.3545	128.978		6.64587	128.12		25.8439	125.597
0.69735	113.364		3.2004	124.773		5.47973	111.967		27.3503	130.723
0.77807	122.352		3.51819	133.41		6.58349	127.27		23.5613	117.724
0.74305	118.476		3.29175	127.27		6.709	128.978		27.8772	132.504
0.71648	115.512		3.23048	125.597		7.45657	139.048		28.4172	134.324
0.83073	128.12		3.32293	128.12		6.709	128.978		29.2522	137.128
0.69735	113.364		2.69145	110.597		7.03639	133.41		27.8772	132.504
0.83073	128.12		2.78941	113.364		5.57882	113.364		29.8263	139.048
0.65522	108.59		3.26093	126.429		6.22455	122.352		31.5595	144.555
0.76381	120.778		3.45152	131.609		6.58349	127.27		27.3503	130.723
0.72961	116.979		2.94516	117.724		5.99911	119.236		28.9704	136.183
0.71648	115.512		2.48678	104.744		6.709	128.978		31.8743	145.595
0.78532	123.151		2.73986	111.967		6.2826	123.151		28.4172	134.324
0.73629	117.724		2.99955	119.236		6.7729	129.846		25.1304	123.151
0.7709	121.561		3.23048	125.597		6.90304	131.609		24.442	120.778
0.69735	113.364		2.76449	112.662		7.17303	135.249		25.3654	123.958
0.77807	122.352		2.86592	115.512		5.99911	119.236		24.6687	121.561
0.78532	123.151		3.32293	128.12		6.96931	132.504		32.5158	147.708
0.76381	120.778		3.32293	128.12		6.46097	125.597		30.4147	141.01
0.71648	115.512		3.08359	121.561		6.64587	128.12		29.8263	139.048
0.74989	119.236		3.32293	128.12		6.05447	120.003		28.1456	133.41
0.75681	120.003		3.55214	134.324		7.45657	139.048		29.8263	139.048
0.80762	125.597		3.05525	120.778		6.4008	124.773		32.3539	147.175
0.71003	114.789		3.2004	124.773		6.709	128.978		29.2522	137.128
0.72961	116.979		3.23048	125.597		7.24261	136.183		29.2522	137.128
0.63262	106.002		3.05525	120.778		6.96931	132.504		27.0916	129.846
0.58038	99.9388		2.9722	118.476		6.64587	128.12		28.6921	135.249
0.55636	97.1091		3.29175	127.27		6.709	128.978		31.5595	144.555
0.59036	101.107		3.32293	128.12		7.24261	136.183		29.5375	138.083
0.73629	117.724		2.76449	112.662		7.45657	139.048		32.0332	146.119
0.76381	120.778		3.45152	131.609		6.83757	130.723		30.4147	141.01
0.7709	121.561		2.91844	116.979		6.46097	125.597		31.4036	144.04
0.74305	118.476		2.71552	111.279		6.58349	127.27		28.1456	133.41
0.80762	125.597		2.36145	101.107		6.90304	131.609		27.8772	132.504
0.74305	118.476		3.38645	129.846		6.83757	130.723		29.5375	138.083
0.70365	114.073		2.76449	112.662		7.03639	133.41		28.9704	136.183
0.77807	122.352		3.11227	122.352		6.4008	124.773		27.3503	130.723
0.79267	123.958		3.26093	126.429		6.7729	129.846		32.6787	148.244
0.63262	106.002		2.9722	118.476		6.58349	127.27		29.5375	138.083
0.71003	114.789		3.29175	127.27		6.83757	130.723		28.6921	135.249
0.82294	127.27		3.17067	123.958		6.11049	120.778		30.9416	142.511
0.72301	116.242		3.29175	127.27		6.11049	120.778		31.7164	145.074
0.72961	116.979		2.62088	108.59		6.4008	124.773		30.9416	142.511
0.68497	111.967		3.11227	122.352		7.17303	135.249		28.1456	133.41
0.76381	120.778		3.55214	134.324		5.68024	114.789		26.334	127.27
0.63817	106.64		3.02724	120.003		7.45657	139.048		30.7144	142.007
0.66691	109.921		3.05525	120.778		6.96931	132.504		28.4172	134.324
0.81523	126.429		3.1413	123.151		7.45657	139.048		28.9704	136.183
0.73629	117.724		3.08359	121.561		6.58349	127.27		29.5375	138.083
0.71648	115.512		3.26093	126.429		5.99911	119.236		28.9704	136.183
0.71003	114.789		3.23048	125.597		6.52186	126.429		25.6032	124.773
0.76381	120.778		3.41879	130.723		6.83757	130.723		29.5375	138.083
0.72961	116.979		3.48465	132.504		7.10429	134.324		31.2487	143.528
0.72961	116.979		3.1413	123.151		6.34135	123.958		30.9416	142.511
0.8001	124.773		3.55214	134.324		6.34135	123.958		23.7776	118.476
0.72961	116.979		2.91844	116.979		7.03639	133.41		28.6921	135.249
0.68497	111.967		3.17067	123.958		7.03639	133.41		26.5835	128.12
0.69112	112.662		2.69145	110.597		6.52186	126.429		27.3503	130.723
0.59544	101.699		3.41879	130.723		6.709	128.978		24.6687	121.561
0.71003	114.789		3.51819	133.41		6.7729	129.846		28.9704	136.183
0.67286	110.597		3.3545	128.978		5.89032	117.724		28.9704	136.183
0.73629	117.724		2.99955	119.236		6.709	128.978		31.5595	144.555
0.71003	114.789		3.48465	132.504		6.90304	131.609		31.0947	143.018
0.67286	110.597		3.1413	123.151		7.03639	133.41		31.4036	144.04
0.72301	116.242		3.17067	123.958		6.05447	120.003		27.6122	131.609
0.71003	114.789		3.45152	131.609		7.17303	135.249		28.6921	135.249
0.61632	104.123		2.78941	113.364		6.58349	127.27		30.1186	140.024
0.66691	109.921		3.26093	126.429		6.96931	132.504		30.1186	140.024
0.61102	103.509		3.11227	122.352		6.46097	125.597		30.4147	141.01
0.67286	110.597		3.17067	123.958		6.83757	130.723		32.193	146.645
0.71003	114.789		3.48465	132.504		6.7729	129.846		30.7144	142.007
0.56581	98.2257		3.55214	134.324		6.4008	124.773		28.4172	134.324
0.72301	116.242		3.26093	126.429		6.05447	120.003		27.8772	132.504
0.78532	123.151		3.32293	128.12		5.68024	114.789		32.193	146.645
0.71003	114.789		3.2004	124.773		6.64587	128.12		32.3539	147.175
0.70365	114.073		3.17067	123.958		7.31305	137.128		31.8743	145.595
0.78532	123.151		3.11227	122.352		6.64587	128.12		31.8743	145.595
0.77807	122.352		2.99955	119.236		6.90304	131.609		30.4147	141.01
0.61102	103.509		3.38645	129.846		7.10429	134.324		30.4147	141.01
0.7709	121.561		3.11227	122.352		5.94439	118.476		28.9704	136.183
0.76381	120.778		3.1413	123.151		6.34135	123.958		29.8263	139.048
0.76381	120.778		3.41879	130.723		6.7729	129.846		25.8439	125.597
0.72301	116.242		3.08359	121.561		6.22455	122.352		28.9704	136.183
0.70365	114.073		2.94516	117.724		6.4008	124.773		31.5595	144.555
0.79267	123.958		3.05525	120.778		6.90304	131.609		28.6921	135.249
0.77807	122.352		3.23048	125.597		6.709	128.978		27.0916	129.846
0.72301	116.242		3.32293	128.12		6.52186	126.429		22.721	114.789
0.63262	106.002		3.38645	129.846		7.17303	135.249		31.0947	143.018
0.8001	124.773		3.2004	124.773		6.7729	129.846		29.8263	139.048
0.75681	120.003		3.32293	128.12		6.64587	128.12		29.5375	138.083
0.70365	114.073		3.17067	123.958		7.24261	136.183		27.8772	132.504
0.68497	111.967		2.86592	115.512		6.7729	129.846		28.9704	136.183
0.75681	120.003		3.2004	124.773		6.58349	127.27		29.8263	139.048
0.73629	117.724		2.78941	113.364		6.22455	122.352		28.1456	133.41
0.83073	128.12		3.11227	122.352		6.52186	126.429		30.4147	141.01
0.74305	118.476		3.3545	128.978		7.10429	134.324		28.4172	134.324
0.74989	119.236		3.38645	129.846		6.83757	130.723		26.836	128.978
0.74989	119.236		3.1413	123.151		6.83757	130.723		31.7164	145.074
0.61632	104.123		2.91844	116.979		7.10429	134.324		29.2522	137.128
0.69112	112.662		3.45152	131.609		6.34135	123.958		28.6921	135.249
0.61102	103.509		3.11227	122.352		6.4008	124.773		27.0916	129.846
0.63262	106.002		2.86592	115.512		7.03639	133.41		30.9416	142.511
0.68497	111.967		3.17067	123.958		6.58349	127.27		27.8772	132.504
0.60057	102.297		3.08359	121.561		5.99911	119.236		27.6122	131.609
0.57547	99.3625		3.08359	121.561		7.24261	136.183		28.9704	136.183
0.77807	122.352		2.84012	114.789		6.46097	125.597		21.9189	111.967
0.7709	121.561		3.29175	127.27		6.83757	130.723		26.836	128.978
0.70365	114.073		3.26093	126.429		6.83757	130.723		32.3539	147.175
0.75681	120.003		2.91844	116.979		6.05447	120.003		26.836	128.978
0.63262	106.002		3.45152	131.609		6.58349	127.27		31.7164	145.074
0.72961	116.979		2.78941	113.364		6.83757	130.723		30.4147	141.01
0.8001	124.773		3.08359	121.561		6.34135	123.958		27.0916	129.846
0.8001	124.773		3.17067	123.958		6.90304	131.609		32.0332	146.119
0.72301	116.242		3.29175	127.27		7.03639	133.41		28.9704	136.183
0.72961	116.979		3.05525	120.778		6.90304	131.609		28.9704	136.183
0.78532	123.151		3.29175	127.27		6.7729	129.846		32.3539	147.175
0.76381	120.778		3.29175	127.27		6.4008	124.773		31.7164	145.074
0.55171	96.5583		2.9722	118.476		7.03639	133.41		28.9704	136.183
0.77807	122.352		2.9722	118.476		6.4008	124.773		30.4147	141.01
0.71648	115.512		3.32293	128.12		4.68274	100.52		26.836	128.978
0.72301	116.242		3.23048	125.597		7.31305	137.128		31.8743	145.595
0.74305	118.476		2.89203	116.242		6.22455	122.352		28.1456	133.41
0.58534	100.52		3.1413	123.151		6.7729	129.846		30.1186	140.024
0.76381	120.778		3.55214	134.324		6.34135	123.958		29.2522	137.128
0.62712	105.37		3.26093	126.429		6.90304	131.609		30.4147	141.01
0.74989	119.236		3.2004	124.773		6.58349	127.27		28.6921	135.249
0.63817	106.64		3.32293	128.12		6.83757	130.723		29.8263	139.048
0.78532	123.151		3.2004	124.773		7.03639	133.41		28.9704	136.183
0.74989	119.236		3.05525	120.778		6.83757	130.723		29.5375	138.083
0.79267	123.958		3.32293	128.12		6.7729	129.846		31.0947	143.018
0.60577	102.9		3.05525	120.778		6.4008	124.773		28.4172	134.324
0.60577	102.9		3.3545	128.978		7.03639	133.41		29.5375	138.083
0.72961	116.979		3.45152	131.609		6.709	128.978		28.9704	136.183
0.74989	119.236		3.29175	127.27		6.2826	123.151		29.5375	138.083
0.7709	121.561		2.78941	113.364		6.7729	129.846		24.2179	120.003
0.80762	125.597		3.23048	125.597		6.4008	124.773		28.6921	135.249
0.74305	118.476		3.48465	132.504		7.10429	134.324		30.4147	141.01
0.75681	120.003		2.66765	109.921		7.03639	133.41		30.4147	141.01
0.69735	113.364		3.26093	126.429		7.24261	136.183		29.2522	137.128
0.65522	108.59		3.05525	120.778		7.52966	140.024		31.7164	145.074
0.69735	113.364		3.2004	124.773		6.83757	130.723		31.7164	145.074
0.63262	106.002		3.11227	122.352		5.99911	119.236		31.8743	145.595
0.74305	118.476		2.59789	107.934		7.10429	134.324		24.8982	122.352
0.5163	92.3233		3.08359	121.561		7.38437	138.083		30.1186	140.024
0.67286	110.597		3.38645	129.846		6.83757	130.723		29.8263	139.048
0.70365	114.073		3.02724	120.003		5.94439	118.476		28.6921	135.249
0.74989	119.236		2.34137	100.52		6.96931	132.504		28.1456	133.41
0.62712	105.37		3.51819	133.41		7.03639	133.41		29.2522	137.128
0.76381	120.778		3.11227	122.352		7.03639	133.41		27.3503	130.723
0.72301	116.242		3.05525	120.778		7.38437	138.083		30.7144	142.007
0.67286	110.597		2.32151	99.9388		5.62924	114.073		28.9704	136.183
0.71003	114.789		3.55214	134.324		7.03639	133.41		24.6687	121.561
0.73629	117.724		3.41879	130.723		7.24261	136.183		30.4147	141.01
0.64947	107.934		3.11227	122.352		6.64587	128.12		25.8439	125.597
0.67888	111.279		3.29175	127.27		6.96931	132.504		30.7144	142.007
0.73629	117.724		3.1413	123.151		7.31305	137.128		27.6122	131.609
0.70365	114.073		3.32293	128.12		6.4008	124.773		25.8439	125.597
0.75681	120.003		2.64413	109.253		6.7729	129.846		29.2522	137.128
0.69112	112.662		3.11227	122.352		5.94439	118.476		30.4147	141.01
0.77807	122.352		3.26093	126.429		6.709	128.978		30.1186	140.024
0.63262	106.002		2.76449	112.662		6.90304	131.609		32.3539	147.175
0.62712	105.37		2.94516	117.724		6.90304	131.609		25.8439	125.597
0.74305	118.476		3.55214	134.324		5.68024	114.789		32.193	146.645
0.68497	111.967		3.26093	126.429		6.34135	123.958		28.9704	136.183
0.79267	123.958		2.48678	104.744		6.83757	130.723		32.8426	148.783
0.72301	116.242		3.41879	130.723		5.94439	118.476		29.5375	138.083
0.73629	117.724		3.11227	122.352		6.05447	120.003		28.9704	136.183
0.76381	120.778		3.32293	128.12		7.10429	134.324		27.3503	130.723
0.72301	116.242		3.17067	123.958		6.22455	122.352		26.0874	126.429
0.55636	97.1091		3.51819	133.41		6.7729	129.846		26.0874	126.429
0.72961	116.979		3.32293	128.12		6.90304	131.609		31.2487	143.528
0.64947	107.934		2.64413	109.253		6.7729	129.846		30.1186	140.024
0.79267	123.958		3.41879	130.723		7.24261	136.183		30.4147	141.01
0.71003	114.789		3.02724	120.003		5.89032	117.724		30.9416	142.511
0.72961	116.979		3.11227	122.352		6.05447	120.003		30.1186	140.024
0.52487	93.3543		3.2004	124.773		6.58349	127.27		26.5835	128.12
0.69112	112.662		3.45152	131.609		5.99911	119.236		28.6921	135.249
0.76381	120.778		3.29175	127.27		6.96931	132.504		27.0916	129.846
0.75681	120.003		3.3545	128.978		5.19578	107.934		17.2182	94.935
0.64947	107.934		3.29175	127.27		6.64587	128.12		30.4147	141.01
0.74305	118.476		3.08359	121.561		6.58349	127.27		29.2522	137.128
0.61102	103.509		3.48465	132.504		6.7729	129.846		30.1186	140.024
0.74305	118.476		3.17067	123.958		6.2826	123.151		29.2522	137.128
0.68497	111.967		3.26093	126.429		6.64587	128.12		28.6921	135.249
0.53362	94.4035		3.38645	129.846		6.96931	132.504		27.8772	132.504
0.64947	107.934		3.45152	131.609		6.16718	121.561		29.5375	138.083
0.72961	116.979		2.81462	114.073		7.31305	137.128		24.6687	121.561
0.72301	116.242		3.29175	127.27		6.7729	129.846		28.9704	136.183
0.72961	116.979		3.51819	133.41		6.7729	129.846		30.9416	142.511
0.75681	120.003		3.41879	130.723		5.78405	116.242		28.1456	133.41
0.36316	73.2076		3.26093	126.429		6.58349	127.27		21.5316	110.597
0.74305	118.476		2.91844	116.979		3.94969	89.8264		31.7164	145.074
0.78532	123.151		3.32293	128.12		6.58349	127.27		28.4172	134.324
0.7709	121.561		3.17067	123.958		6.22455	122.352		32.0332	146.119
0.71648	115.512		3.29175	127.27		7.10429	134.324		31.8743	145.595
0.73629	117.724		3.17067	123.958		7.17303	135.249		26.0874	126.429
0.72301	116.242		2.86592	115.512		7.38437	138.083		25.8439	125.597
0.71003	114.789		3.3545	128.978		6.96931	132.504		29.8263	139.048
0.76381	120.778		3.2004	124.773		6.58349	127.27		27.0916	129.846
0.72961	116.979		3.3545	128.978		6.96931	132.504		29.8263	139.048
0.81523	126.429		3.17067	123.958		6.52186	126.429		29.2522	137.128
0.65522	108.59		3.3545	128.978		7.17303	135.249		26.5835	128.12
0.66691	109.921		2.99955	119.236		5.89032	117.724		29.5375	138.083
0.71003	114.789		2.99955	119.236		7.10429	134.324		30.1186	140.024
0.72961	116.979		3.26093	126.429		6.4008	124.773		27.6122	131.609
0.5163	92.3233		2.86592	115.512		6.2826	123.151		28.6921	135.249
0.71648	115.512		3.32293	128.12		7.60367	141.01		32.6787	148.244
0.63262	106.002		3.69218	138.083		6.52186	126.429		29.8263	139.048
0.72301	116.242		2.89203	116.242		7.03639	133.41		28.4172	134.324
0.71648	115.512		3.3545	128.978		6.96931	132.504		28.1456	133.41
0.67888	111.279		3.23048	125.597		6.4008	124.773		29.5375	138.083
0.76381	120.778		3.55214	134.324		6.83757	130.723		30.4147	141.01
0.69112	112.662		3.02724	120.003		6.58349	127.27		31.7164	145.074
0.75681	120.003		2.81462	114.073		6.22455	122.352		28.4172	134.324
0.78532	123.151		2.99955	119.236		7.10429	134.324		27.6122	131.609
0.66103	109.253		3.45152	131.609		6.52186	126.429		28.9704	136.183
0.65522	108.59		3.1413	123.151		7.17303	135.249		26.334	127.27
0.70365	114.073		3.58651	135.249		6.90304	131.609		28.6921	135.249
0.71003	114.789		3.32293	128.12		6.7729	129.846		30.4147	141.01
0.68497	111.967		3.05525	120.778		6.52186	126.429		25.8439	125.597
0.69735	113.364		2.99955	119.236		6.83757	130.723		29.8263	139.048
0.74305	118.476		3.55214	134.324		6.7729	129.846		26.836	128.978
0.65522	108.59		2.81462	114.073		6.83757	130.723		29.5375	138.083
0.59544	101.699		3.05525	120.778		7.24261	136.183		27.8772	132.504
0.64947	107.934		3.23048	125.597		6.58349	127.27		26.5835	128.12
0.76381	120.778		3.17067	123.958		7.45657	139.048		31.4036	144.04
0.79267	123.958		3.2004	124.773		6.46097	125.597		30.4147	141.01
0.77807	122.352		3.11227	122.352		7.52966	140.024		28.4172	134.324
0.70365	114.073		3.3545	128.978		6.64587	128.12		28.1456	133.41
0.75681	120.003		3.29175	127.27		6.709	128.978		31.4036	144.04
0.71648	115.512		2.9722	118.476		6.52186	126.429		29.8263	139.048
0.74989	119.236		2.89203	116.242		7.10429	134.324		31.5595	144.555
0.72301	116.242		3.02724	120.003		6.7729	129.846		31.7164	145.074
0.74989	119.236		3.51819	133.41		7.10429	134.324		22.9274	115.512
0.71648	115.512		2.99955	119.236		6.46097	125.597		30.1186	140.024
0.69112	112.662		3.1413	123.151		7.17303	135.249		31.4036	144.04
0.67888	111.279		3.08359	121.561		6.58349	127.27		28.6921	135.249
0.8001	124.773		3.45152	131.609		7.03639	133.41		31.0947	143.018
0.76381	120.778		3.29175	127.27		6.22455	122.352		27.6122	131.609
0.80762	125.597		2.44406	103.509		6.709	128.978		29.8263	139.048
0.64379	107.284		2.84012	114.789		7.03639	133.41		29.8263	139.048
0.74989	119.236		3.32293	128.12		7.31305	137.128		27.8772	132.504
0.71648	115.512		3.41879	130.723		5.68024	114.789		29.5375	138.083
0.63817	106.64		3.23048	125.597		6.709	128.978		22.3153	113.364
0.72301	116.242		3.3545	128.978		6.90304	131.609		24.442	120.778
0.68497	111.967		3.3545	128.978		7.03639	133.41		29.5375	138.083
0.73629	117.724		2.06519	92.3233		6.7729	129.846		27.3503	130.723
0.62712	105.37		2.9722	118.476		6.64587	128.12		25.3654	123.958
0.66691	109.921		3.38645	129.846		6.52186	126.429		26.5835	128.12
0.81523	126.429		3.02724	120.003		7.10429	134.324		28.9704	136.183
0.75681	120.003		3.26093	126.429		6.90304	131.609		30.1186	140.024
0.71003	114.789		3.02724	120.003		5.94439	118.476		32.0332	146.119
0.73629	117.724		2.66765	109.921		5.89032	117.724		30.1186	140.024
0.69735	113.364		3.38645	129.846		6.2826	123.151		30.1186	140.024
0.74989	119.236		2.9722	118.476		6.90304	131.609		29.2522	137.128
0.74989	119.236		3.32293	128.12		7.38437	138.083		26.836	128.978
0.73629	117.724		3.45152	131.609		7.03639	133.41		31.4036	144.04
0.74989	119.236		3.1413	123.151		6.64587	128.12		29.2522	137.128
0.7709	121.561		3.29175	127.27		6.4008	124.773		25.8439	125.597
0.79267	123.958		3.26093	126.429		6.52186	126.429		29.2522	137.128
0.77807	122.352		2.32151	99.9388		7.10429	134.324		27.8772	132.504
0.74305	118.476		3.17067	123.958		6.64587	128.12		29.5375	138.083
0.49371	89.8264		3.17067	123.958		6.90304	131.609		30.1186	140.024
0.71003	114.789		3.23048	125.597		6.83757	130.723		30.1186	140.024
0.72961	116.979		3.02724	120.003		6.58349	127.27		28.6921	135.249
0.70365	114.073		2.9722	118.476		6.709	128.978		28.1456	133.41
0.71648	115.512		3.23048	125.597		6.11049	120.778		29.5375	138.083
0.71648	115.512		3.26093	126.429		7.24261	136.183		29.8263	139.048
0.8001	124.773		3.32293	128.12		6.709	128.978		28.4172	134.324
0.74989	119.236		3.41879	130.723		7.10429	134.324		28.6921	135.249
0.62712	105.37		3.29175	127.27		6.05447	120.003		29.5375	138.083
0.74989	119.236		3.45152	131.609		5.99911	119.236		27.6122	131.609
0.65522	108.59		3.26093	126.429		6.83757	130.723		29.2522	137.128
0.67286	110.597		3.3545	128.978		6.46097	125.597		29.8263	139.048
0.71003	114.789		2.91844	116.979		6.709	128.978		32.3539	147.175
0.8001	124.773		3.45152	131.609		4.01409	90.8102		29.8263	139.048
0.75681	120.003		2.86592	115.512		6.34135	123.958		31.0947	143.018
0.69735	113.364		2.55269	106.64		6.64587	128.12		28.6921	135.249
0.73629	117.724		3.3545	128.978		6.96931	132.504		29.5375	138.083
0.56581	98.2257		3.02724	120.003		6.4008	124.773		28.9704	136.183
0.75681	120.003		3.38645	129.846		6.58349	127.27		29.8263	139.048
0.71003	114.789		3.17067	123.958		5.43103	111.279		32.3539	147.175
0.58038	99.9388		3.29175	127.27		6.96931	132.504		30.4147	141.01
0.67286	110.597		3.2004	124.773		6.22455	122.352		30.9416	142.511
0.75681	120.003		3.23048	125.597		6.83757	130.723		30.4147	141.01
0.67888	111.279		3.02724	120.003		7.38437	138.083		26.5835	128.12
0.68497	111.967		3.02724	120.003		7.17303	135.249		25.8439	125.597
0.73629	117.724		3.38645	129.846		7.24261	136.183		28.1456	133.41
0.79267	123.958		3.23048	125.597		6.7729	129.846		27.8772	132.504
0.48583	88.8593		3.23048	125.597		6.52186	126.429		28.9704	136.183
0.52922	93.8765		3.26093	126.429		7.10429	134.324		25.6032	124.773
0.73629	117.724		3.2004	124.773		6.11049	120.778		26.0874	126.429
0.76381	120.778		3.29175	127.27		5.52899	112.662		26.836	128.978
0.62169	104.744		3.29175	127.27		6.64587	128.12		33.8483	152.081
0.67286	110.597		3.05525	120.778		6.709	128.978		30.9416	142.511
0.72301	116.242		2.55269	106.64		6.83757	130.723		30.9416	142.511
0.77807	122.352		3.48465	132.504		6.83757	130.723		28.9704	136.183
0.69112	112.662		3.23048	125.597		6.64587	128.12		28.6921	135.249
0.76381	120.778		3.17067	123.958		7.17303	135.249		28.4172	134.324
0.74989	119.236		2.5085	105.37		7.17303	135.249		31.2487	143.528
0.69735	113.364		3.11227	122.352		6.83757	130.723		28.6921	135.249
0.66103	109.253		2.76449	112.662		7.03639	133.41		32.5158	147.708
0.71648	115.512		3.38645	129.846		6.2826	123.151		33.3407	150.418
0.77807	122.352		2.94516	117.724		7.17303	135.249		26.836	128.978
0.71648	115.512		3.2004	124.773		6.4008	124.773		30.4147	141.01
0.66691	109.921		3.29175	127.27		6.96931	132.504		31.8743	145.595
0.67888	111.279		3.26093	126.429		6.64587	128.12		31.0947	143.018
0.57547	99.3625		2.84012	114.789		6.52186	126.429		31.0947	143.018
0.76381	120.778		3.41879	130.723		6.90304	131.609		31.0947	143.018
0.61102	103.509		2.91844	116.979		5.78405	116.242		27.0916	129.846
0.67286	110.597		3.26093	126.429		6.83757	130.723		29.2522	137.128
0.78532	123.151		3.17067	123.958		5.62924	114.073		29.8263	139.048
0.72301	116.242		3.51819	133.41		6.58349	127.27		30.4147	141.01
0.60577	102.9		2.62088	108.59		5.78405	116.242		30.4147	141.01
0.79267	123.958		3.17067	123.958		7.45657	139.048		28.4172	134.324
0.79267	123.958		3.23048	125.597		5.89032	117.724		24.8982	122.352
0.7709	121.561		3.51819	133.41		5.24176	108.59		25.8439	125.597
0.69735	113.364		3.48465	132.504		6.64587	128.12		26.5835	128.12
0.5163	92.3233		3.26093	126.429		6.46097	125.597		30.4147	141.01
0.76381	120.778		3.38645	129.846		4.80459	102.297		28.9704	136.183
[truncated: 70 more rows]

## Sheet: Figure_4d
Catch anchor geometry
[truncated: 1,002 more rows]

[truncated: 12 more sheets: Figure_4e_f, Figure_S1a, Figure_S1b, Figure_S2, Figure_S3, Figure_S4, Figure_S5b, Figure_S5c, Figure_S5d, Figure_S6, Figure_S7a, Figure_S7b]
